# Supplementary material for: Splicing activates transcription from weak promoters upstream of alternative exons
Source: Nat Commun. 2023 Jun 10;14:3435. doi: 10.1038/s41467-023-39200-2 (PMC10256964; doi:10.1038/s41467-023-39200-2)
Supplement: Supplementary file 4 — Supplementary Data 1 [file 41467_2023_39200_MOESM4_ESM.txt]

gene-id	gene-name	first-exon	skipped-exon	kb-distance	strand
ENSG00000187634.11	SAMD11	chr1:930155-930336	chr1:931038-931089	0.883	+
ENSG00000187634.11	SAMD11	chr1:940346-940462	chr1:941143-941306	0.797	+
ENSG00000187634.11	SAMD11	chr1:940346-940462	chr1:941143-941230	0.797	+
ENSG00000169972.11	PUSL1	chr1:1308567-1308720	chr1:1308914-1308972	0.347	+
ENSG00000127054.20	INTS11	chr1:1316157-1317450	chr1:1312439-1312501	4.949	-
ENSG00000127054.20	INTS11	chr1:1316157-1317450	chr1:1315403-1315438	2.012	-
ENSG00000127054.20	INTS11	chr1:1316157-1317450	chr1:1314300-1314365	3.085	-
ENSG00000127054.20	INTS11	chr1:1324581-1324691	chr1:1320455-1321093	3.598	-
ENSG00000127054.20	INTS11	chr1:1324581-1324691	chr1:1320995-1321093	3.598	-
ENSG00000127054.20	INTS11	chr1:1324581-1324691	chr1:1323180-1323287	1.404	-
ENSG00000162576.16	MXRA8	chr1:1358456-1358794	chr1:1355449-1355752	3.042	-
ENSG00000215915.9	ATAD3C	chr1:1449689-1450758	chr1:1454344-1454500	4.655	+
ENSG00000160072.19	ATAD3B	chr1:1483485-1485171	chr1:1487862-1487914	4.377	+
ENSG00000197530.12	MIB2	chr1:1623122-1623699	chr1:1624990-1625185	1.868	+
ENSG00000197530.12	MIB2	chr1:1623122-1623699	chr1:1624964-1625185	1.842	+
ENSG00000197530.12	MIB2	chr1:1623122-1623699	chr1:1626649-1626754	3.527	+
ENSG00000197530.12	MIB2	chr1:1623122-1623699	chr1:1625557-1625653	2.435	+
ENSG00000197530.12	MIB2	chr1:1623122-1623699	chr1:1626366-1626754	3.244	+
ENSG00000197530.12	MIB2	chr1:1623122-1623699	chr1:1625545-1625653	2.423	+
ENSG00000197530.12	MIB2	chr1:1623774-1624209	chr1:1624990-1625185	1.216	+
ENSG00000197530.12	MIB2	chr1:1623774-1624209	chr1:1624964-1625185	1.19	+
ENSG00000197530.12	MIB2	chr1:1623774-1624209	chr1:1626649-1626754	2.875	+
ENSG00000197530.12	MIB2	chr1:1623774-1624209	chr1:1625557-1625653	1.783	+
ENSG00000197530.12	MIB2	chr1:1623774-1624209	chr1:1626366-1626754	2.592	+
ENSG00000197530.12	MIB2	chr1:1623774-1624209	chr1:1625545-1625653	1.771	+
ENSG00000197530.12	MIB2	chr1:1627296-1627830	chr1:1629384-1629566	2.088	+
ENSG00000008130.15	NADK	chr1:1758365-1758575	chr1:1754050-1754208	4.367	-
ENSG00000008130.15	NADK	chr1:1758365-1758575	chr1:1755373-1755476	3.099	-
ENSG00000067606.16	PRKCZ	chr1:2144451-2144584	chr1:2146026-2146108	1.575	+
ENSG00000162585.16	FAAP20	chr1:2194688-2194775	chr1:2193997-2194133	0.642	-
ENSG00000116151.13	MORN1	chr1:2391458-2391707	chr1:2389924-2389996	1.711	-
ENSG00000157881.13	PANK4	chr1:2526464-2526628	chr1:2521717-2521800	4.828	-
ENSG00000157881.13	PANK4	chr1:2525601-2526187	chr1:2521717-2521800	4.387	-
ENSG00000157870.14	FAM213B	chr1:2586491-2586591	chr1:2588529-2588625	2.038	+
ENSG00000157870.14	FAM213B	chr1:2586491-2586591	chr1:2588549-2588625	2.058	+
ENSG00000157870.14	FAM213B	chr1:2586750-2586948	chr1:2588529-2588625	1.779	+
ENSG00000157870.14	FAM213B	chr1:2586750-2586948	chr1:2588549-2588625	1.799	+
ENSG00000142606.15	MMEL1	chr1:2593814-2594073	chr1:2591931-2592027	2.046	-
ENSG00000187017.15	ESPN	chr1:6448467-6448561	chr1:6448892-6449091	0.425	+
ENSG00000187017.15	ESPN	chr1:6447331-6447459	chr1:6448892-6449091	1.561	+
ENSG00000187017.15	ESPN	chr1:6448043-6448117	chr1:6448892-6449091	0.849	+
ENSG00000215788.9	TNFRSF25	chr1:6465440-6466195	chr1:6462862-6462970	3.225	-
ENSG00000215788.9	TNFRSF25	chr1:6465440-6466195	chr1:6465087-6465222	0.973	-
ENSG00000215788.9	TNFRSF25	chr1:6465440-6466195	chr1:6463071-6463127	3.068	-
ENSG00000204859.12	ZBTB48	chr1:6580001-6580136	chr1:6580540-6581299	0.539	+
ENSG00000041988.15	THAP3	chr1:6624866-6624954	chr1:6628498-6628691	3.632	+
ENSG00000142657.20	PGD	chr1:10399044-10399125	chr1:10403070-10403136	4.026	+
ENSG00000251503.8	APITD1-CORT	chr1:10430804-10431401	chr1:10434656-10434690	3.852	+
ENSG00000120948.16	TARDBP	chr1:11012344-11012743	chr1:11016843-11017007	4.499	+
ENSG00000120948.16	TARDBP	chr1:11018733-11019186	chr1:11020428-11020599	1.695	+
ENSG00000277726.4	RP4-635E18.9	chr1:11024793-11025208	chr1:11029686-11029781	4.893	+
ENSG00000277726.4	RP4-635E18.9	chr1:11023193-11023329	chr1:11024063-11024335	0.87	+
ENSG00000116688.16	MFN2	chr1:11980181-11980484	chr1:11981969-11982114	1.788	+
ENSG00000116691.10	MIIP	chr1:12019466-12019552	chr1:12021644-12021840	2.178	+
ENSG00000116731.22	PRDM2	chr1:13731000-13731117	chr1:13732778-13732855	1.778	+
ENSG00000116731.22	PRDM2	chr1:13731000-13731117	chr1:13732778-13732882	1.778	+
ENSG00000116138.12	DNAJC16	chr1:15526813-15526958	chr1:15529087-15529272	2.274	+
ENSG00000186510.11	CLCNKA	chr1:16021030-16021094	chr1:16024762-16024891	3.732	+
ENSG00000186510.11	CLCNKA	chr1:16021030-16021094	chr1:16024858-16024891	3.828	+
ENSG00000142632.16	ARHGEF19	chr1:16206948-16207210	chr1:16205537-16205667	1.543	-
ENSG00000157191.19	NECAP2	chr1:16440672-16440853	chr1:16443631-16443732	2.959	+
ENSG00000058453.16	CROCC	chr1:16930124-16930207	chr1:16931290-16931397	1.166	+
ENSG00000159423.16	ALDH4A1	chr1:18890694-18890891	chr1:18886463-18886511	4.38	-
ENSG00000053371.12	AKR7A2	chr1:19311827-19312146	chr1:19307313-19307410	4.736	-
ENSG00000053371.12	AKR7A2	chr1:19311827-19312146	chr1:19308157-19308262	3.884	-
ENSG00000162551.13	ALPL	chr1:21551279-21551428	chr1:21553977-21554142	2.698	+
ENSG00000011009.10	LYPLA2	chr1:23791971-23792017	chr1:23793859-23793930	1.888	+
ENSG00000011009.10	LYPLA2	chr1:23791971-23792017	chr1:23793007-23793039	1.036	+
ENSG00000011009.10	LYPLA2	chr1:23791971-23792017	chr1:23794062-23794136	2.091	+
ENSG00000011009.10	LYPLA2	chr1:23790970-23791250	chr1:23793859-23793930	2.889	+
ENSG00000011009.10	LYPLA2	chr1:23790970-23791250	chr1:23793007-23793039	2.037	+
ENSG00000011009.10	LYPLA2	chr1:23790970-23791250	chr1:23794062-23794136	3.092	+
ENSG00000117308.14	GALE	chr1:23799366-23800804	chr1:23796508-23796586	4.218	-
ENSG00000117308.14	GALE	chr1:23799366-23800804	chr1:23798886-23799012	1.792	-
ENSG00000001460.17	STPG1	chr1:24391924-24392071	chr1:24391560-24391679	0.392	-
ENSG00000117614.9	SYF2	chr1:25232444-25232502	chr1:25228997-25229123	3.379	-
ENSG00000183726.10	TMEM50A	chr1:25338460-25338817	chr1:25342960-25343073	4.5	+
ENSG00000183726.10	TMEM50A	chr1:25338460-25338817	chr1:25340473-25340579	2.013	+
ENSG00000117640.17	MTFR1L	chr1:25818640-25818852	chr1:25822995-25823128	4.355	+
ENSG00000117640.17	MTFR1L	chr1:25818640-25818852	chr1:25823018-25823128	4.378	+
ENSG00000117640.17	MTFR1L	chr1:25820762-25821003	chr1:25822995-25823128	2.233	+
ENSG00000117640.17	MTFR1L	chr1:25820762-25821003	chr1:25823018-25823128	2.256	+
ENSG00000117640.17	MTFR1L	chr1:25819906-25820029	chr1:25822995-25823128	3.089	+
ENSG00000117640.17	MTFR1L	chr1:25819906-25820029	chr1:25823018-25823128	3.112	+
ENSG00000117640.17	MTFR1L	chr1:25820188-25820659	chr1:25822995-25823128	2.807	+
ENSG00000117640.17	MTFR1L	chr1:25820188-25820659	chr1:25823018-25823128	2.83	+
ENSG00000142675.17	CNKSR1	chr1:26181587-26181941	chr1:26184070-26184141	2.483	+
ENSG00000142675.17	CNKSR1	chr1:26180168-26180610	chr1:26184070-26184141	3.902	+
ENSG00000158062.20	UBXN11	chr1:26303043-26303167	chr1:26302812-26302918	0.249	-
ENSG00000158062.20	UBXN11	chr1:26303043-26303167	chr1:26301693-26301722	1.445	-
ENSG00000158062.20	UBXN11	chr1:26302813-26303016	chr1:26301693-26301722	1.294	-
ENSG00000158062.20	UBXN11	chr1:26306856-26306989	chr1:26302812-26302918	4.071	-
ENSG00000117676.13	RPS6KA1	chr1:26543112-26543221	chr1:26547188-26547270	4.076	+
ENSG00000117676.13	RPS6KA1	chr1:26543112-26543221	chr1:26546866-26546983	3.754	+
ENSG00000142733.14	MAP3K6	chr1:27366258-27366892	chr1:27364660-27364684	2.208	-
ENSG00000130775.15	THEMIS2	chr1:27879644-27880054	chr1:27881970-27883043	2.326	+
ENSG00000130775.15	THEMIS2	chr1:27879644-27880054	chr1:27881970-27882077	2.326	+
ENSG00000130775.15	THEMIS2	chr1:27879644-27880054	chr1:27881970-27882125	2.326	+
ENSG00000134644.15	PUM1	chr1:30945346-30945483	chr1:30941921-30942123	3.36	-
ENSG00000134644.15	PUM1	chr1:30945346-30945483	chr1:30941997-30942123	3.36	-
ENSG00000134644.15	PUM1	chr1:30981917-30982145	chr1:30980061-30980163	1.982	-
ENSG00000134644.15	PUM1	chr1:30981917-30982145	chr1:30980061-30980178	1.967	-
ENSG00000134644.15	PUM1	chr1:30981917-30982145	chr1:30980061-30980166	1.979	-
ENSG00000142910.15	TINAGL1	chr1:31576485-31576595	chr1:31577133-31577458	0.648	+
ENSG00000084636.17	COL16A1	chr1:31703837-31704319	chr1:31702120-31702227	2.092	-
ENSG00000084636.17	COL16A1	chr1:31673024-31673226	chr1:31670555-31670646	2.58	-
ENSG00000084636.17	COL16A1	chr1:31673024-31673226	chr1:31670601-31670646	2.58	-
ENSG00000134668.12	SPOCD1	chr1:31799809-31799892	chr1:31796589-31796715	3.177	-
ENSG00000134668.12	SPOCD1	chr1:31799809-31799892	chr1:31796592-31796715	3.177	-
ENSG00000160050.14	CCDC28B	chr1:32200386-32200709	chr1:32204185-32204379	3.799	+
ENSG00000160050.14	CCDC28B	chr1:32200386-32200709	chr1:32204232-32204379	3.846	+
ENSG00000121905.9	HPCA	chr1:32885994-32886119	chr1:32888877-32889276	2.883	+
ENSG00000142920.16	AZIN2	chr1:33081104-33081508	chr1:33082177-33082354	1.073	+
ENSG00000142920.16	AZIN2	chr1:33081104-33081508	chr1:33082177-33083142	1.073	+
ENSG00000142920.16	AZIN2	chr1:33081104-33081508	chr1:33083953-33084127	2.849	+
ENSG00000163867.16	ZMYM6	chr1:35031815-35031968	chr1:35030546-35030713	1.255	-
ENSG00000142687.17	KIAA0319L	chr1:35557048-35557413	chr1:35554349-35554519	2.894	-
ENSG00000142687.17	KIAA0319L	chr1:35557550-35557655	chr1:35554349-35554519	3.136	-
ENSG00000214193.10	SH3D21	chr1:36306387-36306424	chr1:36307516-36307607	1.129	+
ENSG00000119535.17	CSF3R	chr1:36473719-36473887	chr1:36469155-36469257	4.63	-
ENSG00000163879.10	DNALI1	chr1:37556919-37557075	chr1:37559326-37559496	2.407	+
ENSG00000127603.23	MACF1	chr1:39300210-39300362	chr1:39302923-39303078	2.713	+
ENSG00000127603.23	MACF1	chr1:39434414-39434632	chr1:39436481-39436490	2.067	+
ENSG00000127603.23	MACF1	chr1:39434414-39434632	chr1:39437776-39438008	3.362	+
ENSG00000090621.13	PABPC4	chr1:39568698-39568939	chr1:39564700-39564773	4.166	-
ENSG00000090621.13	PABPC4	chr1:39568698-39568939	chr1:39564685-39564773	4.166	-
ENSG00000117010.15	ZNF684	chr1:40531561-40531787	chr1:40533142-40533181	1.581	+
ENSG00000164011.17	ZNF691	chr1:42846573-42846657	chr1:42849564-42849742	2.991	+
ENSG00000066322.14	ELOVL1	chr1:43366268-43366587	chr1:43365185-43365376	1.211	-
ENSG00000066322.14	ELOVL1	chr1:43366268-43366587	chr1:43364927-43365097	1.49	-
ENSG00000066322.14	ELOVL1	chr1:43366268-43366587	chr1:43364927-43365008	1.579	-
ENSG00000066322.14	ELOVL1	chr1:43367486-43367738	chr1:43365185-43365376	2.362	-
ENSG00000066322.14	ELOVL1	chr1:43367486-43367738	chr1:43364927-43365097	2.641	-
ENSG00000066322.14	ELOVL1	chr1:43367486-43367738	chr1:43364927-43365008	2.73	-
ENSG00000066322.14	ELOVL1	chr1:43367051-43367104	chr1:43365185-43365376	1.728	-
ENSG00000066322.14	ELOVL1	chr1:43367051-43367104	chr1:43364927-43365097	2.007	-
ENSG00000066322.14	ELOVL1	chr1:43367051-43367104	chr1:43364927-43365008	2.096	-
ENSG00000132768.13	DPH2	chr1:43970000-43970322	chr1:43971386-43972070	1.386	+
ENSG00000132768.13	DPH2	chr1:43970000-43970322	chr1:43970905-43971189	0.905	+
ENSG00000132768.13	DPH2	chr1:43970000-43970322	chr1:43971659-43972070	1.659	+
ENSG00000132768.13	DPH2	chr1:43970000-43970322	chr1:43970965-43971189	0.965	+
ENSG00000132768.13	DPH2	chr1:43970000-43970322	chr1:43970965-43971220	0.965	+
ENSG00000117410.13	ATP6V0B	chr1:43974487-43974614	chr1:43975664-43975848	1.177	+
ENSG00000117410.13	ATP6V0B	chr1:43974487-43974614	chr1:43975799-43975848	1.312	+
ENSG00000117410.13	ATP6V0B	chr1:43974487-43974614	chr1:43976589-43976659	2.102	+
ENSG00000117419.14	ERI3	chr1:44354892-44355260	chr1:44352849-44352925	2.335	-
ENSG00000173846.12	PLK3	chr1:44800225-44800673	chr1:44804649-44804779	4.424	+
ENSG00000126088.13	UROD	chr1:45012147-45012285	chr1:45013291-45013354	1.144	+
ENSG00000126088.13	UROD	chr1:45012147-45012285	chr1:45014438-45014576	2.291	+
ENSG00000126088.13	UROD	chr1:45012147-45012285	chr1:45014939-45015006	2.792	+
ENSG00000126088.13	UROD	chr1:45012147-45012285	chr1:45013135-45013215	0.988	+
ENSG00000126088.13	UROD	chr1:45012147-45012285	chr1:45013908-45014070	1.761	+
ENSG00000159592.10	GPBP1L1	chr1:45686993-45687146	chr1:45685575-45685620	1.526	-
ENSG00000159592.10	GPBP1L1	chr1:45687983-45688113	chr1:45685575-45685620	2.493	-
ENSG00000117461.14	PIK3R3	chr1:46132699-46133036	chr1:46131846-46131956	1.08	-
ENSG00000117472.9	TSPAN1	chr1:46183433-46183683	chr1:46184593-46184668	1.16	+
ENSG00000085999.11	RAD54L	chr1:46272466-46272540	chr1:46273623-46273747	1.157	+
ENSG00000085999.11	RAD54L	chr1:46272466-46272540	chr1:46273354-46273465	0.888	+
ENSG00000079277.19	MKNK1	chr1:46585496-46585560	chr1:46580529-46580627	4.933	-
ENSG00000162366.7	PDZK1IP1	chr1:47190700-47191044	chr1:47187318-47187427	3.617	-
ENSG00000172456.17	FGGY	chr1:59673657-59673795	chr1:59674038-59674133	0.381	+
ENSG00000142856.16	ITGB3BP	chr1:63447565-63447789	chr1:63446805-63446856	0.933	-
ENSG00000116717.11	GADD45A	chr1:67685061-67685538	chr1:67686024-67686126	0.963	+
ENSG00000116717.11	GADD45A	chr1:67685061-67685538	chr1:67686349-67686587	1.288	+
ENSG00000024526.16	DEPDC1	chr1:68496952-68497221	chr1:68494429-68494695	2.526	-
ENSG00000116754.13	SRSF11	chr1:70228422-70228727	chr1:70231858-70231975	3.436	+
ENSG00000117054.13	ACADM	chr1:75724347-75724817	chr1:75728388-75728488	4.041	+
ENSG00000117054.13	ACADM	chr1:75724347-75724817	chr1:75728400-75728488	4.053	+
ENSG00000137955.15	RABGGTB	chr1:75786197-75786274	chr1:75789158-75789356	2.961	+
ENSG00000137955.15	RABGGTB	chr1:75786197-75786274	chr1:75789951-75790057	3.754	+
ENSG00000137965.10	IFI44	chr1:78649796-78649905	chr1:78650185-78650652	0.389	+
ENSG00000137965.10	IFI44	chr1:78649796-78649905	chr1:78650540-78650652	0.744	+
ENSG00000142875.19	PRKACB	chr1:84181660-84181728	chr1:84184036-84184135	2.376	+
ENSG00000122417.15	ODF2L	chr1:86385458-86385590	chr1:86382241-86382358	3.232	-
ENSG00000122417.15	ODF2L	chr1:86383134-86383196	chr1:86382241-86382358	0.838	-
ENSG00000122417.15	ODF2L	chr1:86360426-86360921	chr1:86356443-86356602	4.319	-
ENSG00000137944.17	KYAT3	chr1:88992585-88992953	chr1:88988251-88988351	4.602	-
ENSG00000117226.11	GBP3	chr1:89022684-89022894	chr1:89020352-89020743	2.151	-
ENSG00000117226.11	GBP3	chr1:89022684-89022894	chr1:89020531-89020743	2.151	-
ENSG00000143033.17	MTF2	chr1:93118345-93118440	chr1:93120548-93120672	2.203	+
ENSG00000067334.13	DNTTIP2	chr1:93878548-93879918	chr1:93875644-93875783	4.135	-
ENSG00000023909.9	GCLM	chr1:93908665-93908924	chr1:93904522-93904588	4.336	-
ENSG00000143036.16	SLC44A3	chr1:94820621-94820723	chr1:94820948-94821056	0.327	+
ENSG00000117620.14	SLC35A3	chr1:99970436-99970644	chr1:99974970-99975069	4.534	+
ENSG00000117543.20	DPH5	chr1:100995110-100995150	chr1:100992636-100992740	2.41	-
ENSG00000060718.20	COL11A1	chr1:103030901-103031244	chr1:103026215-103026332	4.912	-
ENSG00000240038.6	AMY2B	chr1:103561757-103562094	chr1:103565434-103565594	3.677	+
ENSG00000243480.7	AMY2A	chr1:103616811-103617059	chr1:103619553-103619784	2.742	+
ENSG00000162639.15	HENMT1	chr1:108661184-108661526	chr1:108659863-108659962	1.564	-
ENSG00000116337.15	AMPD2	chr1:109623814-109624089	chr1:109625302-109625433	1.488	+
ENSG00000116337.15	AMPD2	chr1:109621269-109621422	chr1:109625302-109625433	4.033	+
ENSG00000168765.16	GSTM4	chr1:109656081-109656425	chr1:109657532-109657671	1.451	+
ENSG00000168765.16	GSTM4	chr1:109656081-109656425	chr1:109657589-109657671	1.508	+
ENSG00000213366.12	GSTM2	chr1:109668022-109668151	chr1:109671472-109671583	3.45	+
ENSG00000184371.13	CSF1	chr1:109910506-109910632	chr1:109914258-109914381	3.752	+
ENSG00000184371.13	CSF1	chr1:109910506-109910632	chr1:109910812-109911062	0.306	+
ENSG00000156171.14	DRAM2	chr1:111127983-111128027	chr1:111124741-111124881	3.146	-
ENSG00000064886.13	CHI3L2	chr1:111234907-111235057	chr1:111238749-111238932	3.842	+
ENSG00000064886.13	CHI3L2	chr1:111229692-111229881	chr1:111231237-111231294	1.545	+
ENSG00000134216.18	CHIA	chr1:111310374-111310492	chr1:111315269-111315435	4.895	+
ENSG00000173947.13	PIFO	chr1:111346288-111346671	chr1:111347673-111347772	1.385	+
ENSG00000116459.10	ATP5F1	chr1:111449682-111449873	chr1:111454210-111454356	4.528	+
ENSG00000064703.11	DDX20	chr1:111755245-111756225	chr1:111759399-111759568	4.154	+
ENSG00000007341.18	ST7L	chr1:112618007-112618217	chr1:112616812-112616895	1.322	-
ENSG00000007341.18	ST7L	chr1:112619910-112620825	chr1:112616812-112616895	3.93	-
ENSG00000007341.18	ST7L	chr1:112619910-112620825	chr1:112618908-112619139	1.686	-
ENSG00000155366.16	RHOC	chr1:112706732-112707434	chr1:112705099-112705168	2.266	-
ENSG00000134262.12	AP4B1	chr1:113904605-113905201	chr1:113902637-113902734	2.467	-
ENSG00000134262.12	AP4B1	chr1:113904605-113905201	chr1:113901235-113901383	3.818	-
ENSG00000134262.12	AP4B1	chr1:113904605-113905201	chr1:113902637-113902862	2.339	-
ENSG00000116830.11	TTF2	chr1:117096149-117096299	chr1:117097350-117097433	1.201	+
ENSG00000266338.6	NBPF15	chr1:144461381-144461674	chr1:144459365-144459483	2.191	-
ENSG00000266338.6	NBPF15	chr1:144461381-144461674	chr1:144460842-144460961	0.713	-
ENSG00000131791.7	PRKAB2	chr1:147172429-147172550	chr1:147167766-147167933	4.617	-
ENSG00000162836.11	ACP6	chr1:147659647-147659775	chr1:147659395-147659526	0.249	-
ENSG00000270629.5	NBPF14	chr1:148595855-148596011	chr1:148593597-148593700	2.311	-
ENSG00000270629.5	NBPF14	chr1:148595543-148595752	chr1:148593597-148593700	2.052	-
ENSG00000014914.20	MTMR11	chr1:149936582-149936869	chr1:149935583-149935705	1.164	-
ENSG00000014914.20	MTMR11	chr1:149936582-149936869	chr1:149935583-149935620	1.249	-
ENSG00000143401.14	ANP32E	chr1:150234579-150234678	chr1:150230570-150230693	3.985	-
ENSG00000143401.14	ANP32E	chr1:150234579-150234678	chr1:150231776-150231926	2.752	-
ENSG00000117362.12	APH1A	chr1:150268698-150269303	chr1:150267715-150267789	1.514	-
ENSG00000117362.12	APH1A	chr1:150268698-150269303	chr1:150267956-150268127	1.176	-
ENSG00000159208.15	CIART	chr1:150282543-150282618	chr1:150283804-150283880	1.261	+
ENSG00000143374.16	TARS2	chr1:150487364-150487516	chr1:150491597-150491662	4.233	+
ENSG00000143374.16	TARS2	chr1:150487364-150487516	chr1:150490600-150490725	3.236	+
ENSG00000143369.14	ECM1	chr1:150509302-150509359	chr1:150511456-150511831	2.154	+
ENSG00000143387.12	CTSK	chr1:150807249-150807434	chr1:150806101-150806224	1.21	-
ENSG00000143398.19	PIP5K1A	chr1:151233622-151233784	chr1:151238181-151238265	4.559	+
ENSG00000143393.16	PI4KB	chr1:151327271-151327715	chr1:151326171-151326373	1.342	-
ENSG00000143416.20	SELENBP1	chr1:151372638-151372733	chr1:151368999-151369189	3.544	-
ENSG00000143416.20	SELENBP1	chr1:151372638-151372733	chr1:151369003-151369189	3.544	-
ENSG00000143416.20	SELENBP1	chr1:151372638-151372733	chr1:151369441-151369554	3.179	-
ENSG00000143416.20	SELENBP1	chr1:151372638-151372733	chr1:151369441-151369506	3.227	-
ENSG00000143442.21	POGZ	chr1:151442081-151442205	chr1:151440927-151441086	1.119	-
ENSG00000143436.10	MRPL9	chr1:151763327-151763564	chr1:151761450-151761552	2.012	-
ENSG00000143450.16	OAZ3	chr1:151763578-151766888	chr1:151768057-151768233	4.479	+
ENSG00000189334.8	S100A14	chr1:153616853-153616986	chr1:153616294-153616355	0.631	-
ENSG00000189171.14	S100A13	chr1:153628121-153628248	chr1:153627482-153627598	0.65	-
ENSG00000189171.14	S100A13	chr1:153631011-153631360	chr1:153627482-153627598	3.762	-
ENSG00000198837.9	DENND4B	chr1:153942878-153943130	chr1:153942186-153942356	0.774	-
ENSG00000198837.9	DENND4B	chr1:153945135-153945269	chr1:153942186-153942356	2.913	-
ENSG00000198837.9	DENND4B	chr1:153946301-153946696	chr1:153942186-153942356	4.34	-
ENSG00000143570.17	SLC39A1	chr1:153963495-153963703	chr1:153962219-153962350	1.353	-
ENSG00000143549.19	TPM3	chr1:154178114-154178183	chr1:154176114-154176248	1.935	-
ENSG00000143549.19	TPM3	chr1:154178114-154178183	chr1:154176114-154176179	2.004	-
ENSG00000143575.14	HAX1	chr1:154272511-154272776	chr1:154273335-154273598	0.824	+
ENSG00000143575.14	HAX1	chr1:154272511-154272776	chr1:154273479-154273598	0.968	+
ENSG00000143575.14	HAX1	chr1:154272511-154272776	chr1:154273335-154273534	0.824	+
ENSG00000163346.16	PBXIP1	chr1:154956069-154956123	chr1:154951794-154951921	4.202	-
ENSG00000143537.13	ADAM15	chr1:155050946-155052777	chr1:155055701-155055852	4.755	+
ENSG00000143537.13	ADAM15	chr1:155050946-155052777	chr1:155053416-155053493	2.47	+
ENSG00000143537.13	ADAM15	chr1:155050946-155052777	chr1:155055789-155055852	4.843	+
ENSG00000143537.13	ADAM15	chr1:155050946-155052777	chr1:155055786-155055852	4.84	+
ENSG00000143590.13	EFNA3	chr1:155085516-155085642	chr1:155086127-155086205	0.611	+
ENSG00000169242.11	EFNA1	chr1:155129562-155129878	chr1:155133502-155133568	3.94	+
ENSG00000169241.17	SLC50A1	chr1:155135344-155135692	chr1:155137560-155137722	2.216	+
ENSG00000169241.17	SLC50A1	chr1:155135344-155135692	chr1:155136827-155136951	1.483	+
ENSG00000169241.17	SLC50A1	chr1:155135344-155135692	chr1:155137578-155137722	2.234	+
ENSG00000185499.16	MUC1	chr1:155192786-155192916	chr1:155188007-155188063	4.853	-
ENSG00000185499.16	MUC1	chr1:155192786-155192916	chr1:155188162-155188231	4.685	-
ENSG00000185499.16	MUC1	chr1:155192786-155192916	chr1:155188162-155188212	4.704	-
ENSG00000185499.16	MUC1	chr1:155192786-155192916	chr1:155188162-155188285	4.631	-
ENSG00000169231.13	THBS3	chr1:155203223-155203305	chr1:155200450-155200610	2.695	-
ENSG00000169231.13	THBS3	chr1:155203223-155203305	chr1:155201093-155201204	2.101	-
ENSG00000169231.13	THBS3	chr1:155207798-155207981	chr1:155203222-155203305	4.676	-
ENSG00000169231.13	THBS3	chr1:155207798-155207981	chr1:155204854-155204957	3.024	-
ENSG00000169231.13	THBS3	chr1:155207798-155207981	chr1:155203512-155203539	4.442	-
ENSG00000169231.13	THBS3	chr1:155208906-155209051	chr1:155204854-155204957	4.094	-
ENSG00000173171.14	MTX1	chr1:155208699-155209332	chr1:155212126-155212219	3.427	+
ENSG00000177628.15	GBA	chr1:155239886-155240077	chr1:155239615-155239762	0.315	-
ENSG00000177628.15	GBA	chr1:155244506-155244699	chr1:155239615-155239762	4.937	-
ENSG00000160767.20	FAM189B	chr1:155254653-155255483	chr1:155254399-155254456	1.027	-
ENSG00000160767.20	FAM189B	chr1:155254653-155255483	chr1:155250275-155250821	4.662	-
ENSG00000160767.20	FAM189B	chr1:155254653-155255483	chr1:155250275-155250929	4.554	-
ENSG00000116521.10	SCAMP3	chr1:155261946-155262430	chr1:155261656-155261734	0.696	-
ENSG00000176444.18	CLK2	chr1:155273201-155273516	chr1:155268707-155268795	4.721	-
ENSG00000176444.18	CLK2	chr1:155273201-155273516	chr1:155268707-155268792	4.724	-
ENSG00000125459.14	MSTO1	chr1:155610205-155610332	chr1:155611215-155611355	1.01	+
ENSG00000163374.19	YY1AP1	chr1:155675010-155675096	chr1:155670319-155670464	4.632	-
ENSG00000163374.19	YY1AP1	chr1:155688930-155689000	chr1:155688070-155688201	0.799	-
ENSG00000143622.10	RIT1	chr1:155911243-155911404	chr1:155910655-155910804	0.6	-
ENSG00000163479.13	SSR2	chr1:156020424-156020959	chr1:156018131-156018368	2.591	-
ENSG00000163479.13	SSR2	chr1:156020424-156020959	chr1:156018251-156018368	2.591	-
ENSG00000116586.11	LAMTOR2	chr1:156054752-156054957	chr1:156057977-156058067	3.225	+
ENSG00000132698.14	RAB25	chr1:156061160-156061443	chr1:156065910-156066106	4.75	+
ENSG00000196189.12	SEMA4A	chr1:156149723-156149878	chr1:156154549-156154717	4.826	+
ENSG00000196189.12	SEMA4A	chr1:156153527-156153764	chr1:156154549-156154717	1.022	+
ENSG00000196189.12	SEMA4A	chr1:156153527-156153764	chr1:156158387-156158486	4.86	+
ENSG00000196189.12	SEMA4A	chr1:156150019-156150093	chr1:156154549-156154717	4.53	+
ENSG00000163472.18	TMEM79	chr1:156282935-156283065	chr1:156285524-156285983	2.589	+
ENSG00000116604.17	MEF2D	chr1:156479586-156479796	chr1:156475107-156475237	4.559	-
ENSG00000143303.11	RRNAD1	chr1:156731991-156732473	chr1:156734008-156734493	2.017	+
ENSG00000143303.11	RRNAD1	chr1:156731991-156732473	chr1:156732984-156733047	0.993	+
ENSG00000143303.11	RRNAD1	chr1:156729516-156729562	chr1:156734008-156734493	4.492	+
ENSG00000143303.11	RRNAD1	chr1:156729516-156729562	chr1:156731990-156732115	2.474	+
ENSG00000143303.11	RRNAD1	chr1:156729516-156729562	chr1:156732984-156733047	3.468	+
ENSG00000143303.11	RRNAD1	chr1:156728442-156729215	chr1:156731990-156732115	3.548	+
ENSG00000143303.11	RRNAD1	chr1:156728442-156729215	chr1:156732984-156733047	4.542	+
ENSG00000160856.20	FCRL3	chr1:157700662-157700857	chr1:157697139-157697424	3.433	-
ENSG00000160856.20	FCRL3	chr1:157700662-157700857	chr1:157697139-157697329	3.528	-
ENSG00000158488.15	CD1E	chr1:158354180-158354265	chr1:158355299-158355569	1.119	+
ENSG00000158488.15	CD1E	chr1:158354180-158354265	chr1:158354376-158354673	0.196	+
ENSG00000132716.18	DCAF8	chr1:160262117-160262531	chr1:160261284-160261350	1.181	-
ENSG00000132716.18	DCAF8	chr1:160262117-160262531	chr1:160261284-160261358	1.173	-
ENSG00000132716.18	DCAF8	chr1:160262117-160262531	chr1:160261284-160261325	1.206	-
ENSG00000162735.18	PEX19	chr1:160284131-160284231	chr1:160282416-160282502	1.729	-
ENSG00000162735.18	PEX19	chr1:160284131-160284231	chr1:160283529-160283639	0.592	-
ENSG00000162735.18	PEX19	chr1:160286285-160286348	chr1:160282416-160282502	3.846	-
ENSG00000162735.18	PEX19	chr1:160286285-160286348	chr1:160283529-160283639	2.709	-
ENSG00000158773.14	USF1	chr1:161044912-161044941	chr1:161042115-161042217	2.724	-
ENSG00000158796.16	DEDD	chr1:161132551-161132688	chr1:161130814-161130843	1.845	-
ENSG00000158796.16	DEDD	chr1:161132551-161132688	chr1:161130814-161130847	1.841	-
ENSG00000158796.16	DEDD	chr1:161130954-161131182	chr1:161130814-161130843	0.339	-
ENSG00000158796.16	DEDD	chr1:161130954-161131182	chr1:161130814-161130847	0.335	-
ENSG00000158796.16	DEDD	chr1:161132391-161132476	chr1:161130814-161130843	1.633	-
ENSG00000158796.16	DEDD	chr1:161132391-161132476	chr1:161130814-161130847	1.629	-
ENSG00000143224.17	PPOX	chr1:161166410-161166672	chr1:161169905-161170024	3.495	+
ENSG00000143224.17	PPOX	chr1:161166410-161166672	chr1:161167099-161167234	0.689	+
ENSG00000143224.17	PPOX	chr1:161166410-161166672	chr1:161168431-161168576	2.021	+
ENSG00000158882.14	TOMM40L	chr1:161225939-161226136	chr1:161226887-161226955	0.948	+
ENSG00000158882.14	TOMM40L	chr1:161225939-161226136	chr1:161227635-161227737	1.696	+
ENSG00000158882.14	TOMM40L	chr1:161225939-161226136	chr1:161227257-161227350	1.318	+
ENSG00000143257.11	NR1I3	chr1:161238041-161238302	chr1:161236458-161236598	1.704	-
ENSG00000143257.11	NR1I3	chr1:161238041-161238302	chr1:161236529-161236598	1.704	-
ENSG00000143257.11	NR1I3	chr1:161238041-161238302	chr1:161233168-161233338	4.964	-
ENSG00000143252.14	SDHC	chr1:161323614-161323670	chr1:161328395-161328497	4.781	+
ENSG00000143226.13	FCGR2A	chr1:161513377-161513527	chr1:161513894-161513932	0.517	+
ENSG00000162747.9	FCGR3B	chr1:161630774-161631047	chr1:161626144-161626402	4.645	-
ENSG00000132185.16	FCRLA	chr1:161706972-161707343	chr1:161711207-161711474	4.235	+
ENSG00000132185.16	FCRLA	chr1:161706972-161707343	chr1:161711207-161712218	4.235	+
ENSG00000132185.16	FCRLA	chr1:161706972-161707343	chr1:161710759-161710912	3.787	+
ENSG00000132185.16	FCRLA	chr1:161706972-161707343	chr1:161711933-161712218	4.961	+
ENSG00000081721.11	DUSP12	chr1:161749758-161750145	chr1:161751865-161751984	2.107	+
ENSG00000117152.13	RGS4	chr1:163068775-163069014	chr1:163073455-163073622	4.68	+
ENSG00000143190.21	POU2F1	chr1:167371917-167372036	chr1:167374107-167374296	2.19	+
ENSG00000197965.11	MPZL1	chr1:167774556-167774847	chr1:167776063-167776166	1.507	+
ENSG00000007908.15	SELE	chr1:169733971-169734123	chr1:169730431-169730617	3.506	-
ENSG00000094963.13	FMO2	chr1:171185208-171185359	chr1:171185707-171185845	0.499	+
ENSG00000116161.17	CACYBP	chr1:174999163-174999689	chr1:175000088-175000195	0.925	+
ENSG00000116147.16	TNR	chr1:175406216-175406777	chr1:175403139-175403616	3.161	-
ENSG00000116194.12	ANGPTL1	chr1:178870741-178871052	chr1:178869113-178869223	1.829	-
ENSG00000186283.13	TOR3A	chr1:179081377-179082387	chr1:179085627-179085893	4.25	+
ENSG00000162779.21	AXDND1	chr1:179365720-179366126	chr1:179366403-179366606	0.683	+
ENSG00000162779.21	AXDND1	chr1:179365720-179366126	chr1:179368799-179368972	3.079	+
ENSG00000135837.15	CEP350	chr1:179986169-179986254	chr1:179990506-179990621	4.337	+
ENSG00000135837.15	CEP350	chr1:180041138-180041248	chr1:180043055-180043192	1.917	+
ENSG00000135824.12	RGS8	chr1:182672037-182672251	chr1:182669623-182669752	2.499	-
ENSG00000134371.10	CDC73	chr1:193232993-193233154	chr1:193236255-193236356	3.262	+
ENSG00000143851.15	PTPN7	chr1:202160545-202161588	chr1:202158117-202158248	3.34	-
ENSG00000143851.15	PTPN7	chr1:202160545-202161588	chr1:202158117-202158301	3.287	-
ENSG00000143851.15	PTPN7	chr1:202160545-202161588	chr1:202159280-202159454	2.134	-
ENSG00000143851.15	PTPN7	chr1:202160545-202161588	chr1:202158117-202158320	3.268	-
ENSG00000159348.12	CYB5R1	chr1:202967191-202967280	chr1:202966527-202966600	0.68	-
ENSG00000133063.15	CHIT1	chr1:203229612-203229671	chr1:203225047-203225104	4.567	-
ENSG00000143845.14	ETNK2	chr1:204147460-204147575	chr1:204146641-204146764	0.811	-
ENSG00000162873.14	KLHDC8A	chr1:205344134-205344458	chr1:205343228-205343793	0.665	-
ENSG00000143486.15	EIF2D	chr1:206612287-206612463	chr1:206609375-206609459	3.004	-
ENSG00000117335.19	CD46	chr1:207752057-207752309	chr1:207757013-207757202	4.956	+
ENSG00000143494.15	VASH2	chr1:212950520-212950740	chr1:212951338-212951818	0.818	+
ENSG00000174606.13	ANGEL2	chr1:213015609-213015826	chr1:213013092-213013418	2.408	-
ENSG00000136643.11	RPS6KC1	chr1:213072870-213072986	chr1:213077695-213077816	4.825	+
ENSG00000162813.17	BPNT1	chr1:220073967-220074071	chr1:220072849-220072957	1.114	-
ENSG00000143748.17	NVL	chr1:224236506-224236647	chr1:224233200-224233289	3.358	-
ENSG00000143748.17	NVL	chr1:224330071-224330387	chr1:224326390-224326464	3.923	-
ENSG00000143811.18	PYCR2	chr1:225923911-225924000	chr1:225921857-225922079	1.921	-
ENSG00000143801.16	PSEN2	chr1:226870563-226870649	chr1:226871261-226871404	0.698	+
ENSG00000143801.16	PSEN2	chr1:226870184-226870505	chr1:226871261-226871404	1.077	+
ENSG00000143740.14	SNAP47	chr1:227728539-227728786	chr1:227731584-227731747	3.045	+
ENSG00000143774.16	GUK1	chr1:228144328-228144752	chr1:228148370-228148456	4.042	+
ENSG00000143774.16	GUK1	chr1:228144328-228144752	chr1:228148370-228148539	4.042	+
ENSG00000143774.16	GUK1	chr1:228144328-228144752	chr1:228147405-228147544	3.077	+
ENSG00000143774.16	GUK1	chr1:228144328-228144752	chr1:228147409-228147544	3.081	+
ENSG00000135778.11	NTPCR	chr1:232950842-232951132	chr1:232955556-232955719	4.714	+
ENSG00000135778.11	NTPCR	chr1:232950605-232950744	chr1:232955556-232955719	4.951	+
ENSG00000059588.9	TARBP1	chr1:234400853-234400948	chr1:234398381-234398553	2.395	-
ENSG00000188739.14	RBM34	chr1:235161174-235161457	chr1:235160510-235160647	0.81	-
ENSG00000116977.18	LGALS8	chr1:236518000-236518284	chr1:236518423-236518500	0.423	+
ENSG00000174371.16	EXO1	chr1:241847967-241848353	chr1:241852291-241852411	4.324	+
ENSG00000174371.16	EXO1	chr1:241850409-241850586	chr1:241852291-241852411	1.882	+
ENSG00000174371.16	EXO1	chr1:241850409-241850586	chr1:241853357-241853481	2.948	+
ENSG00000153187.18	HNRNPU	chr1:244863617-244864560	chr1:244862618-244862730	1.83	-
ENSG00000153187.18	HNRNPU	chr1:244863617-244864560	chr1:244862460-244862534	2.026	-
ENSG00000171163.15	ZNF692	chr1:248858918-248859144	chr1:248857827-248857859	1.285	-
ENSG00000171163.15	ZNF692	chr1:248858918-248859144	chr1:248856372-248856422	2.722	-
ENSG00000171163.15	ZNF692	chr1:248858918-248859144	chr1:248856287-248856422	2.722	-
ENSG00000171163.15	ZNF692	chr1:248858918-248859144	chr1:248857827-248858017	1.127	-
ENSG00000171163.15	ZNF692	chr1:248858918-248859144	chr1:248855557-248855635	3.509	-
ENSG00000035115.21	SH3YL1	chr2:262201-262786	chr2:260084-260702	2.084	-
ENSG00000035115.21	SH3YL1	chr2:264084-264392	chr2:260084-260702	3.69	-
ENSG00000035115.21	SH3YL1	chr2:264782-264866	chr2:260084-260702	4.164	-
ENSG00000115705.20	TPO	chr2:1503777-1503825	chr2:1503947-1504079	0.17	+
ENSG00000119185.12	ITGB1BP1	chr2:9419990-9420294	chr2:9418625-9418732	1.562	-
ENSG00000119185.12	ITGB1BP1	chr2:9423278-9423340	chr2:9418625-9418732	4.608	-
ENSG00000119185.12	ITGB1BP1	chr2:9422479-9423250	chr2:9418625-9418732	4.518	-
ENSG00000134330.18	IAH1	chr2:9474858-9475217	chr2:9475986-9476039	1.128	+
ENSG00000134330.18	IAH1	chr2:9473658-9473899	chr2:9475986-9476039	2.328	+
ENSG00000162976.12	PQLC3	chr2:11171925-11172046	chr2:11174967-11175009	3.042	+
ENSG00000138101.18	DTNB	chr2:25598803-25599043	chr2:25596085-25596240	2.803	-
ENSG00000119777.18	TMEM214	chr2:27035135-27035481	chr2:27035593-27035728	0.458	+
ENSG00000119777.18	TMEM214	chr2:27035135-27035481	chr2:27039740-27039837	4.605	+
ENSG00000119777.18	TMEM214	chr2:27032910-27033166	chr2:27035593-27035728	2.683	+
ENSG00000138073.13	PREB	chr2:27133117-27134675	chr2:27131671-27131831	2.844	-
ENSG00000138073.13	PREB	chr2:27133117-27134675	chr2:27132229-27132403	2.272	-
ENSG00000138073.13	PREB	chr2:27133117-27134675	chr2:27131673-27131831	2.844	-
ENSG00000138074.14	SLC5A6	chr2:27212629-27212777	chr2:27212019-27212146	0.631	-
ENSG00000157992.12	KRTCAP3	chr2:27442366-27442440	chr2:27442578-27442763	0.212	+
ENSG00000115226.9	FNDC4	chr2:27494878-27495245	chr2:27492665-27492790	2.455	-
ENSG00000084734.8	GCKR	chr2:27496842-27496964	chr2:27499141-27499208	2.299	+
ENSG00000158019.20	BRE	chr2:27890729-27890842	chr2:27894532-27894684	3.803	+
ENSG00000115295.19	CLIP4	chr2:29130614-29130887	chr2:29132151-29132245	1.537	+
ENSG00000115295.19	CLIP4	chr2:29118195-29118361	chr2:29121373-29121521	3.178	+
ENSG00000119801.12	YPEL5	chr2:30147516-30148091	chr2:30148244-30148541	0.728	+
ENSG00000119801.12	YPEL5	chr2:30146941-30147062	chr2:30148244-30148541	1.303	+
ENSG00000162959.13	MEMO1	chr2:32010942-32011230	chr2:32010186-32010264	0.966	-
ENSG00000115760.13	BIRC6	chr2:32433644-32433804	chr2:32435495-32435585	1.851	+
ENSG00000119812.18	FAM98A	chr2:33588335-33589848	chr2:33586561-33586678	3.17	-
ENSG00000171055.14	FEZ2	chr2:36560785-36560865	chr2:36558437-36558513	2.352	-
ENSG00000171055.14	FEZ2	chr2:36561338-36561498	chr2:36558437-36558513	2.985	-
ENSG00000003509.15	NDUFAF7	chr2:37231767-37231989	chr2:37232105-37232266	0.338	+
ENSG00000003509.15	NDUFAF7	chr2:37231767-37231989	chr2:37236095-37236176	4.328	+
ENSG00000115875.18	SRSF7	chr2:38746694-38747044	chr2:38746143-38746179	0.865	-
ENSG00000115875.18	SRSF7	chr2:38750824-38751138	chr2:38746143-38746179	4.959	-
ENSG00000119729.11	RHOQ	chr2:46541806-46541960	chr2:46543753-46543812	1.947	+
ENSG00000242441.7	GTF2A1L	chr2:48617798-48617895	chr2:48620850-48620952	3.052	+
ENSG00000115380.19	EFEMP1	chr2:55923711-55924139	chr2:55922898-55922939	1.2	-
ENSG00000162929.13	KIAA1841	chr2:61070326-61070500	chr2:61073457-61073551	3.131	+
ENSG00000162929.13	KIAA1841	chr2:61071606-61071792	chr2:61073457-61073551	1.851	+
ENSG00000115504.14	EHBP1	chr2:62705742-62706052	chr2:62706896-62707295	1.154	+
ENSG00000115504.14	EHBP1	chr2:62705652-62705736	chr2:62706896-62707295	1.244	+
ENSG00000115504.14	EHBP1	chr2:62706313-62706754	chr2:62706896-62707295	0.583	+
ENSG00000143995.19	MEIS1	chr2:66436917-66436943	chr2:66439842-66439984	2.925	+
ENSG00000143995.19	MEIS1	chr2:66439321-66439671	chr2:66439842-66439984	0.521	+
ENSG00000143977.13	SNRPG	chr2:70292675-70293448	chr2:70289349-70289372	4.076	-
ENSG00000075340.22	ADD2	chr2:70717682-70717778	chr2:70713065-70713184	4.594	-
ENSG00000144031.11	ANKRD53	chr2:70978380-70978815	chr2:70981935-70982100	3.555	+
ENSG00000144043.11	TEX261	chr2:70994641-70994945	chr2:70991829-70991983	2.962	-
ENSG00000124357.12	NAGK	chr2:71068195-71071827	chr2:71072640-71072751	4.445	+
ENSG00000003137.8	CYP26B1	chr2:72147631-72148038	chr2:72143988-72144213	3.825	-
ENSG00000144034.14	TPRKB	chr2:73737302-73737400	chr2:73734527-73734591	2.809	-
ENSG00000144034.14	TPRKB	chr2:73737302-73737400	chr2:73734527-73734588	2.812	-
ENSG00000144034.14	TPRKB	chr2:73737302-73737400	chr2:73734428-73734591	2.809	-
ENSG00000065911.11	MTHFD2	chr2:74206394-74206606	chr2:74207703-74207826	1.309	+
ENSG00000188687.17	SLC4A5	chr2:74227810-74227878	chr2:74224839-74225011	2.867	-
ENSG00000188687.17	SLC4A5	chr2:74227810-74227878	chr2:74224839-74224995	2.883	-
ENSG00000188687.17	SLC4A5	chr2:74227810-74227878	chr2:74222867-74222952	4.926	-
ENSG00000204843.12	DCTN1	chr2:74380005-74380355	chr2:74376741-74376762	3.593	-
ENSG00000005448.16	WDR54	chr2:74421678-74423111	chr2:74424874-74424975	3.196	+
ENSG00000005448.16	WDR54	chr2:74421678-74423111	chr2:74423477-74423531	1.799	+
ENSG00000115275.11	MOGS	chr2:74464896-74465410	chr2:74464495-74464722	0.688	-
ENSG00000144045.13	DQX1	chr2:74526136-74526336	chr2:74525492-74525748	0.588	-
ENSG00000135622.12	SEMA4F	chr2:74654228-74654521	chr2:74656533-74656685	2.305	+
ENSG00000143954.12	REG3G	chr2:79025686-79025914	chr2:79027033-79027171	1.347	+
ENSG00000115459.17	ELMOD3	chr2:85362186-85362260	chr2:85363096-85363166	0.91	+
ENSG00000152292.16	SH2D6	chr2:85430364-85430434	chr2:85431898-85431959	1.534	+
ENSG00000152292.16	SH2D6	chr2:85429576-85430040	chr2:85431898-85431959	2.322	+
ENSG00000168890.13	TMEM150A	chr2:85603003-85603196	chr2:85600344-85600412	2.784	-
ENSG00000168890.13	TMEM150A	chr2:85601558-85601765	chr2:85600344-85600412	1.353	-
ENSG00000132300.18	PTCD3	chr2:86121465-86121594	chr2:86125794-86125880	4.329	+
ENSG00000115561.15	CHMP3	chr2:86542788-86542847	chr2:86542251-86542312	0.535	-
ENSG00000114988.11	LMAN2L	chr2:96739854-96740064	chr2:96737948-96738067	1.997	-
ENSG00000228486.10	LINC01125	chr2:97688895-97688993	chr2:97690255-97690327	1.36	+
ENSG00000135951.14	TSGA10	chr2:99118551-99118801	chr2:99117543-99117759	1.042	-
ENSG00000144182.16	LIPT1	chr2:99155074-99155544	chr2:99156300-99156426	1.226	+
ENSG00000115607.9	IL18RAP	chr2:102419445-102419797	chr2:102423810-102424135	4.365	+
ENSG00000135968.20	GCC2	chr2:108449633-108450019	chr2:108451027-108451112	1.394	+
ENSG00000135968.20	GCC2	chr2:108448561-108449289	chr2:108451027-108451112	2.466	+
ENSG00000169679.14	BUB1	chr2:110674927-110675297	chr2:110674305-110674365	0.932	-
ENSG00000169679.14	BUB1	chr2:110677970-110678114	chr2:110674305-110674365	3.749	-
ENSG00000153094.22	BCL2L11	chr2:111119378-111119569	chr2:111124049-111124139	4.671	+
ENSG00000125630.15	POLR1B	chr2:112542675-112542784	chr2:112547011-112547179	4.336	+
ENSG00000125630.15	POLR1B	chr2:112542675-112542784	chr2:112547082-112547179	4.407	+
ENSG00000169607.12	CKAP2L	chr2:112764562-112764677	chr2:112760712-112760764	3.913	-
ENSG00000125618.16	PAX8	chr2:113236601-113237508	chr2:113235393-113235503	2.005	-
ENSG00000125618.16	PAX8	chr2:113236601-113237508	chr2:113235393-113235582	1.926	-
ENSG00000125629.14	INSIG2	chr2:118102538-118102710	chr2:118107089-118107189	4.551	+
ENSG00000211460.11	TSN	chr2:121756171-121756691	chr2:121758709-121758806	2.538	+
ENSG00000211460.11	TSN	chr2:121756171-121756691	chr2:121757239-121757333	1.068	+
ENSG00000211460.11	TSN	chr2:121756171-121756691	chr2:121757239-121757434	1.068	+
ENSG00000072163.19	LIMS2	chr2:127646373-127646678	chr2:127642048-127642199	4.479	-
ENSG00000072163.19	LIMS2	chr2:127644069-127644110	chr2:127642048-127642199	1.911	-
ENSG00000152076.18	CCDC74B	chr2:130144621-130145134	chr2:130140178-130140371	4.763	-
ENSG00000136718.9	IMP4	chr2:130343270-130343347	chr2:130345778-130345933	2.508	+
ENSG00000183292.12	TISP43	chr2:130570829-130570980	chr2:130574276-130574551	3.447	+
ENSG00000136002.18	ARHGEF4	chr2:131035485-131035641	chr2:131040260-131040440	4.775	+
ENSG00000176601.12	MAP3K19	chr2:135023209-135023376	chr2:135021714-135021830	1.546	-
ENSG00000176601.12	MAP3K19	chr2:135023457-135023649	chr2:135021714-135021830	1.819	-
ENSG00000048991.16	R3HDM1	chr2:135621494-135621608	chr2:135622653-135622732	1.159	+
ENSG00000169554.18	ZEB2	chr2:144524387-144524583	chr2:144519938-144520208	4.375	-
ENSG00000169554.18	ZEB2	chr2:144520556-144521057	chr2:144519938-144520208	0.849	-
ENSG00000204406.12	MBD5	chr2:148485116-148485950	chr2:148489385-148490787	4.269	+
ENSG00000204406.12	MBD5	chr2:148485116-148485950	chr2:148489385-148489500	4.269	+
ENSG00000204406.12	MBD5	chr2:148485116-148485950	chr2:148489385-148490594	4.269	+
ENSG00000204406.12	MBD5	chr2:148021011-148021046	chr2:148021647-148021684	0.636	+
ENSG00000123636.17	BAZ2B	chr2:159432757-159435553	chr2:159430862-159431156	4.397	-
ENSG00000115221.10	ITGB6	chr2:160200003-160200313	chr2:160196215-160196420	3.893	-
ENSG00000115221.10	ITGB6	chr2:160200003-160200313	chr2:160199178-160199258	1.055	-
ENSG00000073737.16	DHRS9	chr2:169067035-169067267	chr2:169069452-169069717	2.417	+
ENSG00000138399.17	FASTKD1	chr2:169571004-169571239	chr2:169569183-169569252	1.987	-
ENSG00000144362.11	PHOSPHO2	chr2:169694454-169694741	chr2:169697360-169697531	2.906	+
ENSG00000213160.9	KLHL23	chr2:169733846-169734087	chr2:169735012-169736227	1.166	+
ENSG00000138385.15	SSB	chr2:169799279-169799516	chr2:169800951-169801026	1.672	+
ENSG00000138382.14	METTL5	chr2:169824182-169824931	chr2:169821091-169821273	3.658	-
ENSG00000138382.14	METTL5	chr2:169824182-169824931	chr2:169821942-169822057	2.874	-
ENSG00000115827.13	DCAF17	chr2:171434217-171434997	chr2:171435082-171435186	0.865	+
ENSG00000172878.13	METAP1D	chr2:172061498-172061994	chr2:172065603-172065752	4.105	+
ENSG00000091409.14	ITGA6	chr2:172468998-172469380	chr2:172470973-172471105	1.975	+
ENSG00000091436.16	MAP3K20	chr2:173090619-173090830	chr2:173090997-173091190	0.378	+
ENSG00000144354.13	CDCA7	chr2:173354820-173354984	chr2:173358711-173358837	3.891	+
ENSG00000172845.14	SP3	chr2:173965165-173965702	chr2:173963760-173963883	1.819	-
ENSG00000144320.13	LNPK	chr2:175939552-175939754	chr2:175938312-175938383	1.371	-
ENSG00000180228.12	PRKRA	chr2:178445426-178445883	chr2:178444421-178444500	1.383	-
ENSG00000138434.16	SSFA2	chr2:181891833-181892277	chr2:181896029-181896079	4.196	+
ENSG00000077232.17	DNAJC10	chr2:182729835-182729941	chr2:182732498-182732542	2.663	+
ENSG00000168542.14	COL3A1	chr2:188991669-188991722	chr2:188993360-188993459	1.691	+
ENSG00000064933.17	PMS1	chr2:189791700-189791941	chr2:189795768-189795951	4.068	+
ENSG00000115415.18	STAT1	chr2:191014018-191014250	chr2:191013524-191013678	0.572	-
ENSG00000197121.14	PGAP1	chr2:196845882-196846017	chr2:196842720-196842825	3.192	-
ENSG00000013441.15	CLK1	chr2:200864101-200864561	chr2:200860124-200860215	4.346	-
ENSG00000240344.8	PPIL3	chr2:200888294-200888579	chr2:200887612-200887685	0.894	-
ENSG00000003400.14	CASP10	chr2:201182881-201183308	chr2:201187705-201187799	4.824	+
ENSG00000155749.12	ALS2CR12	chr2:201289696-201289859	chr2:201289430-201289566	0.293	-
ENSG00000155749.12	ALS2CR12	chr2:201289696-201289859	chr2:201289456-201289566	0.293	-
ENSG00000155755.18	TMEM237	chr2:201643359-201643570	chr2:201640260-201640265	3.305	-
ENSG00000155755.18	TMEM237	chr2:201630955-201631375	chr2:201627320-201627414	3.961	-
ENSG00000155755.18	TMEM237	chr2:201642609-201642944	chr2:201640260-201640265	2.679	-
ENSG00000116030.16	SUMO1	chr2:202221797-202222006	chr2:202220031-202220106	1.9	-
ENSG00000135926.14	TMBIM1	chr2:218285763-218286008	chr2:218281939-218282181	3.827	-
ENSG00000135926.14	TMBIM1	chr2:218289966-218290089	chr2:218285762-218285938	4.151	-
ENSG00000135926.14	TMBIM1	chr2:218287207-218287303	chr2:218285762-218285938	1.365	-
ENSG00000018280.16	SLC11A1	chr2:218382029-218382375	chr2:218382959-218383102	0.93	+
ENSG00000018280.16	SLC11A1	chr2:218382029-218382375	chr2:218384318-218384365	2.289	+
ENSG00000018280.16	SLC11A1	chr2:218382029-218382375	chr2:218384242-218384365	2.213	+
ENSG00000115568.15	ZNF142	chr2:218658980-218659655	chr2:218658700-218658876	0.779	-
ENSG00000115568.15	ZNF142	chr2:218658980-218659655	chr2:218658700-218658801	0.854	-
ENSG00000074582.12	BCS1L	chr2:218659656-218660598	chr2:218660938-218661307	1.282	+
ENSG00000074582.12	BCS1L	chr2:218659656-218660598	chr2:218662514-218662679	2.858	+
ENSG00000074582.12	BCS1L	chr2:218659656-218660598	chr2:218662509-218662679	2.853	+
ENSG00000074582.12	BCS1L	chr2:218658764-218659173	chr2:218660938-218661307	2.174	+
ENSG00000074582.12	BCS1L	chr2:218658764-218659173	chr2:218662514-218662679	3.75	+
ENSG00000074582.12	BCS1L	chr2:218658764-218659173	chr2:218660306-218660421	1.542	+
ENSG00000074582.12	BCS1L	chr2:218658764-218659173	chr2:218662509-218662679	3.745	+
ENSG00000135912.10	TTLL4	chr2:218745109-218745233	chr2:218747029-218747194	1.92	+
ENSG00000135912.10	TTLL4	chr2:218745109-218745233	chr2:218748104-218748227	2.995	+
ENSG00000135912.10	TTLL4	chr2:218745109-218745233	chr2:218747289-218747372	2.18	+
ENSG00000135912.10	TTLL4	chr2:218745109-218745233	chr2:218747596-218747725	2.487	+
ENSG00000135912.10	TTLL4	chr2:218745109-218745233	chr2:218747002-218747194	1.893	+
ENSG00000181378.13	CFAP65	chr2:219041423-219041527	chr2:219038895-219038944	2.583	-
ENSG00000115657.12	ABCB6	chr2:219218125-219218990	chr2:219216651-219216832	2.158	-
ENSG00000115657.12	ABCB6	chr2:219218125-219218990	chr2:219217669-219217807	1.183	-
ENSG00000115657.12	ABCB6	chr2:219218125-219218990	chr2:219215996-219216180	2.81	-
ENSG00000115661.13	STK16	chr2:219245455-219245796	chr2:219247112-219247246	1.657	+
ENSG00000115661.13	STK16	chr2:219245455-219245796	chr2:219247661-219247757	2.206	+
ENSG00000115661.13	STK16	chr2:219245455-219245796	chr2:219246656-219246876	1.201	+
ENSG00000115661.13	STK16	chr2:219245455-219245796	chr2:219246521-219246876	1.066	+
ENSG00000127824.13	TUBA4A	chr2:219254095-219254608	chr2:219252007-219252230	2.378	-
ENSG00000127824.13	TUBA4A	chr2:219252779-219252993	chr2:219252007-219252230	0.763	-
ENSG00000127824.13	TUBA4A	chr2:219253209-219253354	chr2:219252007-219252230	1.124	-
ENSG00000127824.13	TUBA4A	chr2:219252996-219253145	chr2:219252007-219252230	0.915	-
ENSG00000135924.15	DNAJB2	chr2:219279267-219280170	chr2:219282836-219282929	3.569	+
ENSG00000123992.18	DNPEP	chr2:219387278-219387347	chr2:219385423-219385531	1.816	-
ENSG00000123992.18	DNPEP	chr2:219387278-219387347	chr2:219385630-219385706	1.641	-
ENSG00000072195.14	SPEG	chr2:219442016-219442083	chr2:219444029-219444059	2.013	+
ENSG00000072195.14	SPEG	chr2:219442016-219442083	chr2:219444024-219444059	2.008	+
ENSG00000072195.14	SPEG	chr2:219445551-219445687	chr2:219447973-219449271	2.422	+
ENSG00000072195.14	SPEG	chr2:219444653-219444742	chr2:219447973-219449271	3.32	+
ENSG00000124006.14	OBSL1	chr2:219559225-219559497	chr2:219558183-219558459	1.038	-
ENSG00000036257.12	CUL3	chr2:224560440-224560668	chr2:224557658-224557856	2.812	-
ENSG00000168958.19	MFF	chr2:227325151-227325660	chr2:227328677-227328789	3.526	+
ENSG00000168958.19	MFF	chr2:227325151-227325660	chr2:227328677-227330846	3.526	+
ENSG00000185404.16	SP140L	chr2:230327184-230327301	chr2:230328756-230328831	1.572	+
ENSG00000067066.16	SP100	chr2:230504186-230504290	chr2:230507992-230508031	3.806	+
ENSG00000135916.15	ITM2C	chr2:230864639-230864784	chr2:230864949-230865145	0.31	+
ENSG00000173699.15	SPATA3	chr2:230999569-230999810	chr2:231004038-231004118	4.469	+
ENSG00000173699.15	SPATA3	chr2:230999569-230999810	chr2:231000365-231000537	0.796	+
ENSG00000135931.17	ARMC9	chr2:231270532-231270700	chr2:231270981-231271072	0.449	+
ENSG00000187514.16	PTMA	chr2:231706895-231707228	chr2:231708713-231708751	1.818	+
ENSG00000187514.16	PTMA	chr2:231707630-231707835	chr2:231708713-231708751	1.083	+
ENSG00000144524.17	COPS7B	chr2:231786383-231786538	chr2:231788554-231788732	2.171	+
ENSG00000144524.17	COPS7B	chr2:231789654-231791173	chr2:231794262-231794351	4.608	+
ENSG00000144524.17	COPS7B	chr2:231789654-231791173	chr2:231791732-231791808	2.078	+
ENSG00000135930.13	EIF4E2	chr2:232573721-232574136	chr2:232574262-232574341	0.541	+
ENSG00000085982.13	USP40	chr2:233489365-233489640	chr2:233488238-233488304	1.336	-
ENSG00000085982.13	USP40	chr2:233489662-233489869	chr2:233488238-233488304	1.565	-
ENSG00000123485.11	HJURP	chr2:233854384-233854566	chr2:233849762-233849859	4.707	-
ENSG00000130147.15	SH3BP4	chr2:234994840-234994960	chr2:234995302-234995376	0.462	+
ENSG00000115648.13	MLPH	chr2:237486409-237486738	chr2:237487397-237487437	0.988	+
ENSG00000115648.13	MLPH	chr2:237525601-237525805	chr2:237527376-237527516	1.775	+
ENSG00000115648.13	MLPH	chr2:237540348-237540533	chr2:237540801-237540957	0.453	+
ENSG00000115648.13	MLPH	chr2:237485428-237485670	chr2:237487397-237487437	1.969	+
ENSG00000124839.12	RAB17	chr2:237590467-237591093	chr2:237586041-237586157	4.936	-
ENSG00000124839.12	RAB17	chr2:237590467-237591093	chr2:237586063-237586157	4.936	-
ENSG00000124839.12	RAB17	chr2:237590467-237591093	chr2:237585997-237586157	4.936	-
ENSG00000184182.18	UBE2F	chr2:237968793-237968909	chr2:237973091-237973225	4.298	+
ENSG00000065802.11	ASB1	chr2:238435169-238435261	chr2:238435710-238436013	0.541	+
ENSG00000130414.11	NDUFA10	chr2:240025227-240025402	chr2:240022171-240022340	3.062	-
ENSG00000130414.11	NDUFA10	chr2:240025227-240025402	chr2:240022171-240022341	3.061	-
ENSG00000122085.16	MTERF4	chr2:241102140-241102192	chr2:241099395-241099894	2.298	-
ENSG00000122085.16	MTERF4	chr2:241102140-241102192	chr2:241097242-241097427	4.765	-
ENSG00000115685.14	PPP1R7	chr2:241151474-241151552	chr2:241153475-241153604	2.001	+
ENSG00000115685.14	PPP1R7	chr2:241151474-241151552	chr2:241153482-241153604	2.008	+
ENSG00000168385.17	SEPT2	chr2:241324154-241324241	chr2:241325966-241326113	1.812	+
ENSG00000168385.17	SEPT2	chr2:241324154-241324241	chr2:241325992-241326113	1.838	+
ENSG00000115694.14	STK25	chr2:241509223-241509730	chr2:241508005-241508135	1.595	-
ENSG00000115694.14	STK25	chr2:241508443-241508695	chr2:241508005-241508135	0.56	-
ENSG00000115694.14	STK25	chr2:241501832-241502003	chr2:241501477-241501708	0.295	-
ENSG00000115694.14	STK25	chr2:241501832-241502003	chr2:241501477-241501799	0.204	-
ENSG00000115694.14	STK25	chr2:241501832-241502003	chr2:241498234-241498349	3.654	-
ENSG00000115694.14	STK25	chr2:241501832-241502003	chr2:241500739-241500796	1.207	-
ENSG00000168397.16	ATG4B	chr2:241653467-241653610	chr2:241655270-241655343	1.803	+
ENSG00000180902.17	D2HGDH	chr2:241734579-241734695	chr2:241735132-241735516	0.553	+
ENSG00000113851.14	CRBN	chr3:3179621-3179727	chr3:3175162-3175269	4.458	-
ENSG00000113851.14	CRBN	chr3:3179621-3179727	chr3:3175162-3175266	4.461	-
ENSG00000168137.15	SETD5	chr3:9423211-9423257	chr3:9424466-9424526	1.255	+
ENSG00000114026.21	OGG1	chr3:9749944-9750423	chr3:9750944-9751192	1.0	+
ENSG00000114026.21	OGG1	chr3:9749944-9750423	chr3:9754703-9754885	4.759	+
ENSG00000134072.10	CAMK1	chr3:9769832-9769992	chr3:9765758-9765890	4.102	-
ENSG00000134072.10	CAMK1	chr3:9761631-9761757	chr3:9759487-9759575	2.182	-
ENSG00000214021.15	TTLL3	chr3:9816074-9816204	chr3:9818554-9818920	2.48	+
ENSG00000214021.15	TTLL3	chr3:9816074-9816204	chr3:9817644-9817759	1.57	+
ENSG00000214021.15	TTLL3	chr3:9816074-9816204	chr3:9818821-9818920	2.747	+
ENSG00000187288.10	CIDEC	chr3:9880224-9880254	chr3:9877065-9877219	3.035	-
ENSG00000187288.10	CIDEC	chr3:9878779-9878812	chr3:9877065-9877219	1.593	-
ENSG00000163701.18	IL17RE	chr3:9902612-9902692	chr3:9904031-9904151	1.419	+
ENSG00000163701.18	IL17RE	chr3:9902612-9902692	chr3:9906363-9906461	3.751	+
ENSG00000163702.18	IL17RC	chr3:9928161-9928220	chr3:9928579-9928630	0.418	+
ENSG00000163702.18	IL17RC	chr3:9928161-9928220	chr3:9930399-9930459	2.238	+
ENSG00000163702.18	IL17RC	chr3:9928161-9928220	chr3:9930027-9930149	1.866	+
ENSG00000163702.18	IL17RC	chr3:9917074-9917420	chr3:9918499-9918609	1.425	+
ENSG00000163702.18	IL17RC	chr3:9917074-9917420	chr3:9918534-9918609	1.46	+
ENSG00000163702.18	IL17RC	chr3:9917074-9917420	chr3:9918334-9918409	1.26	+
ENSG00000157017.15	GHRL	chr3:10292842-10292947	chr3:10290072-10290209	2.738	-
ENSG00000157017.15	GHRL	chr3:10292842-10292947	chr3:10289761-10289875	3.072	-
ENSG00000157017.15	GHRL	chr3:10290716-10291451	chr3:10290072-10290209	1.242	-
ENSG00000157017.15	GHRL	chr3:10290716-10291451	chr3:10289761-10289875	1.576	-
ENSG00000157017.15	GHRL	chr3:10290716-10291451	chr3:10286703-10286812	4.639	-
ENSG00000144559.10	TAMM41	chr3:11810776-11811559	chr3:11807832-11807895	3.664	-
ENSG00000154743.17	TSEN2	chr3:12503262-12503784	chr3:12505153-12505231	1.891	+
ENSG00000225526.4	MKRN2OS	chr3:12545247-12545556	chr3:12543179-12543229	2.327	-
ENSG00000163517.14	HDAC11	chr3:13480165-13480446	chr3:13483463-13483564	3.298	+
ENSG00000163517.14	HDAC11	chr3:13479724-13480116	chr3:13483463-13483564	3.739	+
ENSG00000163517.14	HDAC11	chr3:13480457-13480773	chr3:13483463-13483564	3.006	+
ENSG00000170142.11	UBE2E1	chr3:23810443-23810528	chr3:23811459-23811510	1.016	+
ENSG00000170142.11	UBE2E1	chr3:23810795-23811019	chr3:23811459-23811510	0.664	+
ENSG00000077097.15	TOP2B	chr3:25618654-25618849	chr3:25618417-25618509	0.34	-
ENSG00000182973.18	CNOT10	chr3:32703791-32703962	chr3:32704810-32704972	1.019	+
ENSG00000182973.18	CNOT10	chr3:32715996-32716134	chr3:32720113-32720231	4.117	+
ENSG00000170248.13	PDCD6IP	chr3:33811063-33811191	chr3:33812071-33812126	1.008	+
ENSG00000172995.16	ARPP21	chr3:35714964-35715795	chr3:35717297-35717357	2.333	+
ENSG00000076242.14	MLH1	chr3:36993332-36993890	chr3:36996618-36996709	3.286	+
ENSG00000076242.14	MLH1	chr3:36993332-36993890	chr3:36996623-36996709	3.291	+
ENSG00000144674.16	GOLGA4	chr3:37281958-37282272	chr3:37286013-37286061	4.055	+
ENSG00000060971.17	ACAA1	chr3:38133491-38133582	chr3:38129289-38129388	4.194	-
ENSG00000060971.17	ACAA1	chr3:38133491-38133582	chr3:38131595-38131638	1.944	-
ENSG00000060971.17	ACAA1	chr3:38133491-38133582	chr3:38131925-38132005	1.577	-
ENSG00000172936.12	MYD88	chr3:38138478-38139028	chr3:38140387-38140592	1.909	+
ENSG00000172936.12	MYD88	chr3:38138478-38139028	chr3:38140387-38140568	1.909	+
ENSG00000172936.12	MYD88	chr3:38138478-38139028	chr3:38139863-38139998	1.385	+
ENSG00000157036.12	EXOG	chr3:38496127-38496530	chr3:38497628-38497778	1.501	+
ENSG00000168026.18	TTC21A	chr3:39107704-39107864	chr3:39110850-39111017	3.146	+
ENSG00000168026.18	TTC21A	chr3:39107704-39107864	chr3:39110028-39110233	2.324	+
ENSG00000168026.18	TTC21A	chr3:39107704-39107864	chr3:39110028-39110139	2.324	+
ENSG00000168026.18	TTC21A	chr3:39107704-39107864	chr3:39112457-39112580	4.753	+
ENSG00000010282.14	HHATL	chr3:42701112-42701521	chr3:42698707-42698902	2.619	-
ENSG00000144648.15	ACKR2	chr3:42850966-42851055	chr3:42851295-42851454	0.329	+
ENSG00000011376.9	LARS2	chr3:45388506-45388680	chr3:45391582-45391648	3.076	+
ENSG00000163818.16	LZTFL1	chr3:45841989-45842166	chr3:45837926-45838047	4.119	-
ENSG00000163818.16	LZTFL1	chr3:45841989-45842166	chr3:45837926-45838051	4.115	-
ENSG00000163818.16	LZTFL1	chr3:45841695-45841860	chr3:45837926-45838047	3.813	-
ENSG00000163818.16	LZTFL1	chr3:45841695-45841860	chr3:45837926-45838051	3.809	-
ENSG00000160796.16	NBEAL2	chr3:46995032-46995633	chr3:46998958-46999117	3.926	+
ENSG00000160796.16	NBEAL2	chr3:47000950-47001438	chr3:47004971-47005096	4.021	+
ENSG00000114650.18	SCAP	chr3:47427157-47427262	chr3:47423932-47424045	3.217	-
ENSG00000163832.15	ELP6	chr3:47512992-47513413	chr3:47510183-47510254	3.159	-
ENSG00000163832.15	ELP6	chr3:47512992-47513413	chr3:47511147-47511226	2.187	-
ENSG00000163832.15	ELP6	chr3:47512992-47513413	chr3:47510148-47510254	3.159	-
ENSG00000010256.10	UQCRC1	chr3:48609497-48610037	chr3:48605769-48605856	4.181	-
ENSG00000225697.12	SLC26A6	chr3:48629642-48629978	chr3:48628621-48628714	1.264	-
ENSG00000225697.12	SLC26A6	chr3:48635371-48635493	chr3:48631879-48632092	3.401	-
ENSG00000225697.12	SLC26A6	chr3:48635371-48635493	chr3:48632244-48632337	3.156	-
ENSG00000225697.12	SLC26A6	chr3:48635371-48635493	chr3:48632244-48632396	3.097	-
ENSG00000177479.19	ARIH2	chr3:48943186-48943533	chr3:48945135-48945181	1.949	+
ENSG00000177479.19	ARIH2	chr3:48943186-48943533	chr3:48944981-48945181	1.795	+
ENSG00000177479.19	ARIH2	chr3:48918821-48918998	chr3:48922747-48922811	3.926	+
ENSG00000178149.16	DALRD3	chr3:49020846-49021251	chr3:49016611-49016673	4.578	-
ENSG00000178149.16	DALRD3	chr3:49020846-49021251	chr3:49018399-49018553	2.698	-
ENSG00000178035.11	IMPDH2	chr3:49029253-49029408	chr3:49028247-49028322	1.086	-
ENSG00000178035.11	IMPDH2	chr3:49029253-49029408	chr3:49028198-49028322	1.086	-
ENSG00000172053.17	QARS	chr3:49104617-49105135	chr3:49101354-49101441	3.694	-
ENSG00000172053.17	QARS	chr3:49104617-49105135	chr3:49104323-49104465	0.67	-
ENSG00000172053.17	QARS	chr3:49104617-49105135	chr3:49104372-49104471	0.664	-
ENSG00000172053.17	QARS	chr3:49104617-49105135	chr3:49104323-49104471	0.664	-
ENSG00000172053.17	QARS	chr3:49104617-49105135	chr3:49104356-49104471	0.664	-
ENSG00000172053.17	QARS	chr3:49104617-49105135	chr3:49101619-49101705	3.43	-
ENSG00000172053.17	QARS	chr3:49102595-49102732	chr3:49101354-49101441	1.291	-
ENSG00000172053.17	QARS	chr3:49102595-49102732	chr3:49098191-49098251	4.481	-
ENSG00000172053.17	QARS	chr3:49102595-49102732	chr3:49098191-49098258	4.474	-
ENSG00000172053.17	QARS	chr3:49102595-49102732	chr3:49101619-49101705	1.027	-
ENSG00000172053.17	QARS	chr3:49102595-49102732	chr3:49097991-49098092	4.64	-
ENSG00000172053.17	QARS	chr3:49102595-49102732	chr3:49097991-49098117	4.615	-
ENSG00000172046.18	USP19	chr3:49120468-49120668	chr3:49117436-49117570	3.098	-
ENSG00000172046.18	USP19	chr3:49120468-49120668	chr3:49117058-49117361	3.307	-
ENSG00000172046.18	USP19	chr3:49120468-49120668	chr3:49117058-49117358	3.31	-
ENSG00000114316.12	USP4	chr3:49313871-49314044	chr3:49311513-49311654	2.39	-
ENSG00000145029.13	NICN1	chr3:49429108-49429326	chr3:49425882-49425996	3.33	-
ENSG00000164062.12	APEH	chr3:49674002-49674621	chr3:49676055-49676219	2.053	+
ENSG00000164062.12	APEH	chr3:49674002-49674621	chr3:49676377-49676515	2.375	+
ENSG00000164062.12	APEH	chr3:49674002-49674621	chr3:49675182-49675309	1.18	+
ENSG00000173531.15	MST1	chr3:49687750-49689501	chr3:49687363-49687478	2.023	-
ENSG00000182179.12	UBA7	chr3:49813732-49813946	chr3:49812647-49812738	1.208	-
ENSG00000004534.14	RBM6	chr3:50047109-50047326	chr3:50048244-50048319	1.135	+
ENSG00000003756.16	RBM5	chr3:50107018-50107087	chr3:50110378-50110463	3.36	+
ENSG00000214706.10	IFRD2	chr3:50291770-50292056	chr3:50289446-50289628	2.428	-
ENSG00000214706.10	IFRD2	chr3:50291770-50292056	chr3:50290387-50290472	1.584	-
ENSG00000214706.10	IFRD2	chr3:50292217-50292847	chr3:50289446-50289628	3.219	-
ENSG00000214706.10	IFRD2	chr3:50292217-50292847	chr3:50290387-50290472	2.375	-
ENSG00000068028.17	RASSF1	chr3:50338143-50338288	chr3:50337904-50338011	0.277	-
ENSG00000068028.17	RASSF1	chr3:50338143-50338288	chr3:50337904-50338023	0.265	-
ENSG00000068028.17	RASSF1	chr3:50340556-50340980	chr3:50337904-50338011	2.969	-
ENSG00000068028.17	RASSF1	chr3:50340556-50340980	chr3:50337904-50338023	2.957	-
ENSG00000004838.13	ZMYND10	chr3:50345488-50346852	chr3:50343306-50343444	3.408	-
ENSG00000004838.13	ZMYND10	chr3:50345488-50346852	chr3:50342014-50342140	4.712	-
ENSG00000164081.12	TEX264	chr3:51671175-51672301	chr3:51674270-51674562	3.095	+
ENSG00000090097.21	PCBP4	chr3:51961749-51962088	chr3:51959894-51960023	2.065	-
ENSG00000090097.21	PCBP4	chr3:51962810-51963256	chr3:51959894-51960023	3.233	-
ENSG00000114786.16	ABHD14A-ACY1	chr3:51975050-51975204	chr3:51978258-51978374	3.208	+
ENSG00000114786.16	ABHD14A-ACY1	chr3:51975050-51975204	chr3:51977870-51978082	2.82	+
ENSG00000243989.8	ACY1	chr3:51983278-51983589	chr3:51985333-51985465	2.055	+
ENSG00000243989.8	ACY1	chr3:51983278-51983589	chr3:51986414-51986504	3.136	+
ENSG00000243989.8	ACY1	chr3:51983278-51983589	chr3:51985206-51985271	1.928	+
ENSG00000243989.8	ACY1	chr3:51983278-51983589	chr3:51985400-51985465	2.122	+
ENSG00000243989.8	ACY1	chr3:51983278-51983589	chr3:51985360-51985465	2.082	+
ENSG00000164088.17	PPM1M	chr3:52246170-52246314	chr3:52248636-52248700	2.466	+
ENSG00000164088.17	PPM1M	chr3:52246170-52246314	chr3:52246973-52247228	0.803	+
ENSG00000164088.17	PPM1M	chr3:52245793-52246048	chr3:52248636-52248700	2.843	+
ENSG00000164088.17	PPM1M	chr3:52245793-52246048	chr3:52246973-52247228	1.18	+
ENSG00000168237.17	GLYCTK	chr3:52287089-52287218	chr3:52291744-52291922	4.655	+
ENSG00000168237.17	GLYCTK	chr3:52287089-52287218	chr3:52291746-52291922	4.657	+
ENSG00000168237.17	GLYCTK	chr3:52287820-52287876	chr3:52291744-52291922	3.924	+
ENSG00000168237.17	GLYCTK	chr3:52287820-52287876	chr3:52291746-52291922	3.926	+
ENSG00000163930.9	BAP1	chr3:52409842-52410350	chr3:52407173-52407316	3.034	-
ENSG00000163930.9	BAP1	chr3:52409842-52410350	chr3:52408473-52408606	1.744	-
ENSG00000163930.9	BAP1	chr3:52407958-52408077	chr3:52407173-52407316	0.761	-
ENSG00000010322.15	NISCH	chr3:52485778-52485827	chr3:52490074-52490231	4.296	+
ENSG00000168268.10	NT5DC2	chr3:52532163-52532514	chr3:52528445-52528539	3.975	-
ENSG00000168268.10	NT5DC2	chr3:52532163-52532514	chr3:52528511-52528539	3.975	-
ENSG00000168268.10	NT5DC2	chr3:52532163-52532514	chr3:52528860-52528935	3.579	-
ENSG00000168268.10	NT5DC2	chr3:52529889-52529944	chr3:52528445-52528539	1.405	-
ENSG00000168268.10	NT5DC2	chr3:52529889-52529944	chr3:52528511-52528539	1.405	-
ENSG00000168268.10	NT5DC2	chr3:52529889-52529944	chr3:52528860-52528935	1.009	-
ENSG00000163938.16	GNL3	chr3:52685920-52686425	chr3:52686768-52686827	0.848	+
ENSG00000016864.18	GLT8D1	chr3:52697505-52697534	chr3:52696233-52696318	1.216	-
ENSG00000114904.12	NEK4	chr3:52770654-52770949	chr3:52768337-52768566	2.383	-
ENSG00000114904.12	NEK4	chr3:52770654-52770949	chr3:52768337-52768604	2.345	-
ENSG00000162267.12	ITIH3	chr3:52802204-52802519	chr3:52805807-52805840	3.603	+
ENSG00000055955.15	ITIH4	chr3:52819393-52819598	chr3:52818051-52818168	1.43	-
ENSG00000055955.15	ITIH4	chr3:52831408-52831479	chr3:52829118-52829279	2.2	-
ENSG00000055955.15	ITIH4	chr3:52829860-52830739	chr3:52829118-52829279	1.46	-
ENSG00000055955.15	ITIH4	chr3:52819754-52819990	chr3:52818051-52818168	1.822	-
ENSG00000157388.15	CACNA1D	chr3:53731024-53731146	chr3:53732817-53732962	1.793	+
ENSG00000157388.15	CACNA1D	chr3:53731024-53731146	chr3:53732814-53732962	1.79	+
ENSG00000157388.15	CACNA1D	chr3:53730442-53730556	chr3:53732817-53732962	2.375	+
ENSG00000157388.15	CACNA1D	chr3:53730442-53730556	chr3:53732814-53732962	2.372	+
ENSG00000180376.16	CCDC66	chr3:56557161-56557253	chr3:56559568-56559594	2.407	+
ENSG00000180376.16	CCDC66	chr3:56566594-56566759	chr3:56571180-56571302	4.586	+
ENSG00000163946.13	FAM208A	chr3:56627037-56627145	chr3:56624827-56625006	2.139	-
ENSG00000163946.13	FAM208A	chr3:56628492-56628640	chr3:56624827-56625006	3.634	-
ENSG00000163946.13	FAM208A	chr3:56663541-56664331	chr3:56662384-56662490	1.841	-
ENSG00000174839.12	DENND6A	chr3:57660760-57660839	chr3:57659117-57659180	1.659	-
ENSG00000114405.10	C3orf14	chr3:62318973-62319232	chr3:62319720-62319832	0.747	+
ENSG00000144744.16	UBA3	chr3:69080334-69080408	chr3:69080111-69080153	0.255	-
ENSG00000144744.16	UBA3	chr3:69080334-69080408	chr3:69075429-69075510	4.898	-
ENSG00000144744.16	UBA3	chr3:69077337-69077918	chr3:69075429-69075510	2.408	-
ENSG00000227124.8	ZNF717	chr3:75785384-75785583	chr3:75783305-75783364	2.219	-
ENSG00000080822.16	CLDND1	chr3:98521653-98522514	chr3:98521132-98521437	1.077	-
ENSG00000080822.16	CLDND1	chr3:98521653-98522514	chr3:98521132-98521442	1.072	-
ENSG00000080822.16	CLDND1	chr3:98521653-98522514	chr3:98521329-98521442	1.072	-
ENSG00000080822.16	CLDND1	chr3:98522542-98523066	chr3:98521132-98521437	1.629	-
ENSG00000080822.16	CLDND1	chr3:98522542-98523066	chr3:98521132-98521442	1.624	-
ENSG00000080822.16	CLDND1	chr3:98522542-98523066	chr3:98521329-98521442	1.624	-
ENSG00000064225.12	ST3GAL6	chr3:98783511-98783739	chr3:98784944-98785040	1.433	+
ENSG00000036054.12	TBC1D23	chr3:100279440-100279760	chr3:100283606-100283811	4.166	+
ENSG00000154175.16	ABI3BP	chr3:100840072-100840164	chr3:100838209-100838284	1.88	-
ENSG00000154175.16	ABI3BP	chr3:100840072-100840164	chr3:100838401-100838464	1.7	-
ENSG00000154175.16	ABI3BP	chr3:100840072-100840164	chr3:100835600-100835660	4.504	-
ENSG00000154175.16	ABI3BP	chr3:100841998-100842039	chr3:100840071-100840164	1.875	-
ENSG00000154175.16	ABI3BP	chr3:100841998-100842039	chr3:100838209-100838284	3.755	-
ENSG00000154175.16	ABI3BP	chr3:100841998-100842039	chr3:100838401-100838464	3.575	-
ENSG00000144802.11	NFKBIZ	chr3:101855395-101856017	chr3:101857072-101857183	1.677	+
ENSG00000114446.4	IFT57	chr3:108222018-108222570	chr3:108219409-108219572	2.998	-
ENSG00000206530.10	CFAP44	chr3:113403852-113404016	chr3:113401583-113401739	2.277	-
ENSG00000151576.10	QTRT2	chr3:114066228-114066565	chr3:114067986-114068063	1.758	+
ENSG00000151576.10	QTRT2	chr3:114066228-114066565	chr3:114070625-114070838	4.397	+
ENSG00000121578.12	B4GALT4	chr3:119240199-119240664	chr3:119236852-119237070	3.594	-
ENSG00000121578.12	B4GALT4	chr3:119240765-119241103	chr3:119236852-119237070	4.033	-
ENSG00000113845.9	TIMMDC1	chr3:119498532-119498942	chr3:119503531-119503620	4.999	+
ENSG00000113845.9	TIMMDC1	chr3:119498532-119498942	chr3:119500694-119500860	2.162	+
ENSG00000144843.11	ADPRH	chr3:119579268-119580636	chr3:119582133-119582467	2.865	+
ENSG00000183833.16	MAATS1	chr3:119703022-119703271	chr3:119707403-119707561	4.381	+
ENSG00000183833.16	MAATS1	chr3:119703022-119703271	chr3:119706808-119706885	3.786	+
ENSG00000114491.13	UMPS	chr3:124730366-124730627	chr3:124735092-124735246	4.726	+
ENSG00000082781.11	ITGB5	chr3:124809337-124809398	chr3:124809021-124809156	0.242	-
ENSG00000173706.12	HEG1	chr3:125019262-125019597	chr3:125014712-125015012	4.585	-
ENSG00000163870.14	TPRA1	chr3:127590883-127591095	chr3:127590409-127590592	0.503	-
ENSG00000163913.11	IFT122	chr3:129449870-129449937	chr3:129451913-129451998	2.043	+
ENSG00000163913.11	IFT122	chr3:129461309-129461501	chr3:129464634-129464781	3.325	+
ENSG00000163913.11	IFT122	chr3:129461309-129461501	chr3:129463559-129463626	2.25	+
ENSG00000004399.12	PLXND1	chr3:129586588-129586719	chr3:129584384-129584562	2.157	-
ENSG00000017260.19	ATP2C1	chr3:130893968-130894337	chr3:130894589-130894775	0.621	+
ENSG00000017260.19	ATP2C1	chr3:130893968-130894337	chr3:130894730-130894775	0.762	+
ENSG00000017260.19	ATP2C1	chr3:130893968-130894337	chr3:130894707-130894775	0.739	+
ENSG00000114686.8	MRPL3	chr3:131502730-131502983	chr3:131498178-131498277	4.706	-
ENSG00000196353.11	CPNE4	chr3:132037557-132037804	chr3:132034566-132035442	2.362	-
ENSG00000196353.11	CPNE4	chr3:132037557-132037804	chr3:132034566-132034759	3.045	-
ENSG00000163781.12	TOPBP1	chr3:133653345-133653524	chr3:133652462-133652547	0.977	-
ENSG00000163781.12	TOPBP1	chr3:133653345-133653524	chr3:133652462-133652629	0.895	-
ENSG00000163781.12	TOPBP1	chr3:133653345-133653524	chr3:133652462-133652614	0.91	-
ENSG00000091513.14	TF	chr3:133745956-133746483	chr3:133748411-133748669	2.455	+
ENSG00000091513.14	TF	chr3:133745956-133746483	chr3:133748411-133748584	2.455	+
ENSG00000114054.13	PCCB	chr3:136255307-136255533	chr3:136256554-136256623	1.247	+
ENSG00000051382.8	PIK3CB	chr3:138707159-138707621	chr3:138704442-138704493	3.128	-
ENSG00000163864.15	NMNAT3	chr3:139575583-139575994	chr3:139573597-139573680	2.314	-
ENSG00000163864.15	NMNAT3	chr3:139582927-139583077	chr3:139578871-139579055	4.022	-
ENSG00000114120.11	SLC25A36	chr3:140956525-140957069	chr3:140959462-140959540	2.937	+
ENSG00000175054.14	ATR	chr3:142562232-142563109	chr3:142560262-142560454	2.655	-
ENSG00000047457.13	CP	chr3:149187919-149188202	chr3:149186519-149186732	1.47	-
ENSG00000169908.11	TM4SF1	chr3:149377371-149377865	chr3:149375442-149375588	2.277	-
ENSG00000152601.17	MBNL1	chr3:152298982-152299254	chr3:152299404-152300367	0.422	+
ENSG00000174953.13	DHX36	chr3:154283188-154283271	chr3:154280762-154280862	2.409	-
ENSG00000174953.13	DHX36	chr3:154292551-154292694	chr3:154288865-154288964	3.73	-
ENSG00000118855.18	MFSD1	chr3:158801865-158802315	chr3:158805361-158805474	3.496	+
ENSG00000118855.18	MFSD1	chr3:158801865-158802315	chr3:158805340-158805474	3.475	+
ENSG00000283154.2	IQCJ-SCHIP1	chr3:159764002-159764350	chr3:159764442-159765138	0.44	+
ENSG00000283154.2	IQCJ-SCHIP1	chr3:159764002-159764350	chr3:159764442-159765099	0.44	+
ENSG00000283154.2	IQCJ-SCHIP1	chr3:159763713-159763890	chr3:159764442-159765138	0.729	+
ENSG00000283154.2	IQCJ-SCHIP1	chr3:159763713-159763890	chr3:159764442-159765099	0.729	+
ENSG00000113810.15	SMC4	chr3:160399274-160400965	chr3:160401989-160402093	2.715	+
ENSG00000113810.15	SMC4	chr3:160399274-160400965	chr3:160401914-160402093	2.64	+
ENSG00000113810.15	SMC4	chr3:160428753-160428942	chr3:160431031-160431205	2.278	+
ENSG00000169255.13	B3GALNT1	chr3:161104785-161105384	chr3:161101138-161101233	4.151	-
ENSG00000169064.12	ZBBX	chr3:167380247-167380405	chr3:167379637-167379792	0.613	-
ENSG00000085276.17	MECOM	chr3:169146723-169147734	chr3:169144996-169145058	2.676	-
ENSG00000085276.17	MECOM	chr3:169146477-169146675	chr3:169144996-169145058	1.617	-
ENSG00000171757.15	LRRC34	chr3:169812410-169812986	chr3:169808627-169808745	4.241	-
ENSG00000121864.9	ZNF639	chr3:179322991-179323291	chr3:179325041-179325322	2.05	+
ENSG00000114757.18	PEX5L	chr3:179974016-179974259	chr3:179971593-179971660	2.599	-
ENSG00000114757.18	PEX5L	chr3:179974016-179974259	chr3:179973158-179973318	0.941	-
ENSG00000114757.18	PEX5L	chr3:179974016-179974259	chr3:179971593-179971665	2.594	-
ENSG00000114416.17	FXR1	chr3:180933036-180933386	chr3:180935137-180935231	2.101	+
ENSG00000161203.13	AP2M1	chr3:184176778-184177067	chr3:184180644-184180650	3.866	+
ENSG00000214160.9	ALG3	chr3:184248990-184249548	chr3:184245712-184245812	3.736	-
ENSG00000214160.9	ALG3	chr3:184248990-184249548	chr3:184245197-184245358	4.19	-
ENSG00000214160.9	ALG3	chr3:184248990-184249548	chr3:184245467-184245615	3.933	-
ENSG00000145194.17	ECE2	chr3:184278167-184278313	chr3:184278491-184278557	0.324	+
ENSG00000145194.17	ECE2	chr3:184276011-184276192	chr3:184278491-184278557	2.48	+
ENSG00000175166.16	PSMD2	chr3:184298709-184299907	chr3:184301846-184302071	3.137	+
ENSG00000175166.16	PSMD2	chr3:184298709-184299907	chr3:184301793-184302071	3.084	+
ENSG00000175166.16	PSMD2	chr3:184298709-184299907	chr3:184301857-184302071	3.148	+
ENSG00000175166.16	PSMD2	chr3:184298709-184299907	chr3:184301770-184302071	3.061	+
ENSG00000175166.16	PSMD2	chr3:184300280-184300685	chr3:184301846-184302071	1.566	+
ENSG00000175166.16	PSMD2	chr3:184300280-184300685	chr3:184301793-184302071	1.513	+
ENSG00000175166.16	PSMD2	chr3:184300280-184300685	chr3:184301857-184302071	1.577	+
ENSG00000175166.16	PSMD2	chr3:184300280-184300685	chr3:184301770-184302071	1.49	+
ENSG00000114867.20	EIF4G1	chr3:184314495-184314674	chr3:184317716-184317816	3.221	+
ENSG00000114867.20	EIF4G1	chr3:184314495-184314674	chr3:184317320-184317497	2.825	+
ENSG00000114867.20	EIF4G1	chr3:184314495-184314674	chr3:184315488-184315545	0.993	+
ENSG00000175182.14	FAM131A	chr3:184335926-184336123	chr3:184337310-184337371	1.384	+
ENSG00000175182.14	FAM131A	chr3:184335926-184336123	chr3:184338386-184338529	2.46	+
ENSG00000114859.15	CLCN2	chr3:184354904-184357094	chr3:184353541-184353795	3.299	-
ENSG00000114859.15	CLCN2	chr3:184354904-184357094	chr3:184352012-184352117	4.977	-
ENSG00000114859.15	CLCN2	chr3:184354904-184357094	chr3:184353661-184353795	3.299	-
ENSG00000114859.15	CLCN2	chr3:184361417-184361651	chr3:184358681-184358783	2.868	-
ENSG00000114859.15	CLCN2	chr3:184361417-184361651	chr3:184358681-184358813	2.838	-
ENSG00000114859.15	CLCN2	chr3:184361417-184361651	chr3:184357778-184357856	3.795	-
ENSG00000163882.9	POLR2H	chr3:184361718-184362146	chr3:184366716-184366800	4.998	+
ENSG00000163882.9	POLR2H	chr3:184361718-184362146	chr3:184362872-184363565	1.154	+
ENSG00000090539.15	CHRD	chr3:184380073-184380466	chr3:184383522-184383642	3.449	+
ENSG00000113838.12	TBCCD1	chr3:186567267-186567352	chr3:186563993-186564372	2.98	-
ENSG00000145113.21	MUC4	chr3:195769357-195769688	chr3:195766662-195766751	2.937	-
ENSG00000061938.16	TNK2	chr3:195883157-195886273	chr3:195882285-195882328	3.945	-
ENSG00000061938.16	TNK2	chr3:195883157-195886273	chr3:195882050-195882328	3.945	-
ENSG00000163959.9	SLC51A	chr3:196226516-196226561	chr3:196228808-196228920	2.292	+
ENSG00000174227.15	PIGG	chr4:523459-523913	chr4:527038-527230	3.579	+
ENSG00000174227.15	PIGG	chr4:525365-525837	chr4:527038-527230	1.673	+
ENSG00000133256.12	PDE6B	chr4:653177-653319	chr4:656244-656292	3.067	+
ENSG00000133256.12	PDE6B	chr4:651985-652088	chr4:652495-652553	0.51	+
ENSG00000133256.12	PDE6B	chr4:651985-652088	chr4:656244-656292	4.259	+
ENSG00000178950.16	GAK	chr4:915498-915756	chr4:913606-913668	2.088	-
ENSG00000178950.16	GAK	chr4:915498-915756	chr4:912734-912794	2.962	-
ENSG00000145214.13	DGKQ	chr4:967129-967361	chr4:965490-965529	1.832	-
ENSG00000163950.12	SLBP	chr4:1712130-1712555	chr4:1711873-1711990	0.565	-
ENSG00000168936.10	TMEM129	chr4:1720633-1721358	chr4:1717515-1717703	3.655	-
ENSG00000168936.10	TMEM129	chr4:1720633-1721358	chr4:1717515-1717675	3.683	-
ENSG00000068078.17	FGFR3	chr4:1801367-1801536	chr4:1806256-1806327	4.889	+
ENSG00000168884.14	TNIP2	chr4:2746029-2746158	chr4:2744696-2744945	1.213	-
ENSG00000087266.15	SH3BP2	chr4:2824613-2825220	chr4:2829492-2830147	4.879	+
ENSG00000109736.14	MFSD10	chr4:2934769-2934859	chr4:2931554-2931663	3.196	-
ENSG00000159788.18	RGS12	chr4:3385681-3385816	chr4:3386415-3386437	0.734	+
ENSG00000159788.18	RGS12	chr4:3385604-3385651	chr4:3386415-3386437	0.811	+
ENSG00000159788.18	RGS12	chr4:3385146-3385424	chr4:3386415-3386437	1.269	+
ENSG00000168824.14	NSG1	chr4:4380982-4381073	chr4:4385856-4386643	4.874	+
ENSG00000168824.14	NSG1	chr4:4380982-4381073	chr4:4385856-4387173	4.874	+
ENSG00000087008.15	ACOX3	chr4:8374068-8374167	chr4:8373560-8373628	0.539	-
ENSG00000169762.16	TAPT1	chr4:16174670-16175041	chr4:16170652-16170729	4.312	-
ENSG00000151552.11	QDPR	chr4:17511950-17512234	chr4:17509270-17509363	2.871	-
ENSG00000163138.18	PACRGL	chr4:20712699-20712922	chr4:20713431-20713539	0.732	+
ENSG00000109618.11	SEPSECS	chr4:25160256-25160442	chr4:25158952-25159107	1.335	-
ENSG00000174125.7	TLR1	chr4:38805112-38805578	chr4:38800856-38800948	4.63	-
ENSG00000174125.7	TLR1	chr4:38805112-38805578	chr4:38804753-38804787	0.791	-
ENSG00000174125.7	TLR1	chr4:38804306-38804382	chr4:38800856-38800948	3.434	-
ENSG00000157796.17	WDR19	chr4:39182404-39182563	chr4:39186538-39186604	4.134	+
ENSG00000157796.17	WDR19	chr4:39182404-39182563	chr4:39185725-39185817	3.321	+
ENSG00000121897.14	LIAS	chr4:39462196-39462289	chr4:39463524-39463605	1.328	+
ENSG00000121897.14	LIAS	chr4:39462196-39462289	chr4:39465284-39465342	3.088	+
ENSG00000121897.14	LIAS	chr4:39462196-39462289	chr4:39465045-39465202	2.849	+
ENSG00000168421.12	RHOH	chr4:40193649-40193812	chr4:40197120-40197300	3.471	+
ENSG00000168421.12	RHOH	chr4:40193649-40193812	chr4:40197100-40197300	3.451	+
ENSG00000168421.12	RHOH	chr4:40192967-40193123	chr4:40197120-40197300	4.153	+
ENSG00000168421.12	RHOH	chr4:40192967-40193123	chr4:40197100-40197300	4.133	+
ENSG00000151806.13	GUF1	chr4:44678427-44678787	chr4:44680440-44680552	2.013	+
ENSG00000163281.11	GNPDA2	chr4:44726474-44726595	chr4:44722083-44722242	4.353	-
ENSG00000109184.14	DCUN1D4	chr4:51909400-51909452	chr4:51911069-51911174	1.669	+
ENSG00000126545.13	CSN1S1	chr4:69936566-69936607	chr4:69940020-69940044	3.454	+
ENSG00000126545.13	CSN1S1	chr4:69936566-69936607	chr4:69937120-69937144	0.554	+
ENSG00000126545.13	CSN1S1	chr4:69939176-69939208	chr4:69940020-69940044	0.844	+
ENSG00000126549.9	STATH	chr4:69995930-69996025	chr4:69999779-69999809	3.849	+
ENSG00000018189.12	RUFY3	chr4:70802871-70803176	chr4:70804347-70804416	1.476	+
ENSG00000163631.16	ALB	chr4:73419281-73419455	chr4:73420253-73420321	0.972	+
ENSG00000163738.18	MTHFD2L	chr4:74158108-74158281	chr4:74160054-74160088	1.946	+
ENSG00000138757.14	G3BP2	chr4:75724276-75724525	chr4:75724055-75724176	0.349	-
ENSG00000138759.18	FRAS1	chr4:78418949-78419063	chr4:78421862-78422000	2.913	+
ENSG00000163291.14	PAQR3	chr4:78939040-78939438	chr4:78935120-78935283	4.155	-
ENSG00000163291.14	PAQR3	chr4:78939040-78939438	chr4:78935120-78935176	4.262	-
ENSG00000138668.18	HNRNPD	chr4:82374119-82374161	chr4:82371527-82371584	2.577	-
ENSG00000138668.18	HNRNPD	chr4:82374298-82374503	chr4:82371527-82371584	2.919	-
ENSG00000145287.10	PLAC8	chr4:83109728-83109843	chr4:83107803-83107950	1.893	-
ENSG00000145287.10	PLAC8	chr4:83109728-83109843	chr4:83104895-83105020	4.823	-
ENSG00000109339.19	MAPK10	chr4:86357638-86357895	chr4:86354529-86354644	3.251	-
ENSG00000109339.19	MAPK10	chr4:86358081-86358874	chr4:86354529-86354644	4.23	-
ENSG00000152583.12	SPARCL1	chr4:87530978-87531061	chr4:87530544-87530631	0.43	-
ENSG00000138641.15	HERC3	chr4:88667377-88667488	chr4:88667891-88668081	0.514	+
ENSG00000197894.10	ADH5	chr4:99085414-99085633	chr4:99082001-99082116	3.517	-
ENSG00000197894.10	ADH5	chr4:99085414-99085633	chr4:99081974-99082116	3.517	-
ENSG00000138821.12	SLC39A8	chr4:102345143-102345205	chr4:102344443-102344915	0.29	-
ENSG00000109323.8	MANBA	chr4:102723862-102723967	chr4:102722870-102723041	0.926	-
ENSG00000109332.19	UBE2D3	chr4:102825722-102825860	chr4:102825238-102825317	0.543	-
ENSG00000109332.19	UBE2D3	chr4:102827427-102828159	chr4:102826484-102826636	1.523	-
ENSG00000109332.19	UBE2D3	chr4:102827427-102828159	chr4:102825238-102825317	2.842	-
ENSG00000109332.19	UBE2D3	chr4:102827427-102828159	chr4:102826484-102826619	1.54	-
ENSG00000164089.8	ETNPPL	chr4:108762193-108762717	chr4:108760187-108760306	2.411	-
ENSG00000164089.8	ETNPPL	chr4:108762193-108762717	chr4:108759748-108759908	2.809	-
ENSG00000164089.8	ETNPPL	chr4:108762193-108762717	chr4:108759748-108759890	2.827	-
ENSG00000138794.9	CASP6	chr4:109697622-109697779	chr4:109696409-109696486	1.293	-
ENSG00000145390.11	USP53	chr4:119213179-119213218	chr4:119214069-119214222	0.89	+
ENSG00000164109.13	MAD2L1	chr4:120066662-120067074	chr4:120061974-120062095	4.979	-
ENSG00000164109.13	MAD2L1	chr4:120066662-120067074	chr4:120065671-120065818	1.256	-
ENSG00000123737.12	EXOSC9	chr4:121809967-121810099	chr4:121813233-121813380	3.266	+
ENSG00000123737.12	EXOSC9	chr4:121801317-121801490	chr4:121804621-121804759	3.304	+
ENSG00000123737.12	EXOSC9	chr4:121801593-121801921	chr4:121804621-121804759	3.028	+
ENSG00000164073.9	MFSD8	chr4:127965897-127965995	chr4:127965071-127965208	0.787	-
ENSG00000145391.13	SETD7	chr4:139606598-139606699	chr4:139606359-139606456	0.243	-
ENSG00000164163.10	ABCE1	chr4:145108015-145108112	chr4:145110967-145111064	2.952	+
ENSG00000151617.15	EDNRA	chr4:147480917-147481376	chr4:147485611-147486101	4.694	+
ENSG00000164169.12	PRMT9	chr4:147683799-147684230	chr4:147680322-147680471	3.759	-
ENSG00000171566.11	PLRG1	chr4:154549053-154549141	chr4:154546122-154546213	2.928	-
ENSG00000171566.11	PLRG1	chr4:154550300-154550435	chr4:154546122-154546213	4.222	-
ENSG00000061918.12	GUCY1B3	chr4:155759356-155759541	chr4:155759786-155759860	0.43	+
ENSG00000120251.18	GRIA2	chr4:157360700-157361124	chr4:157361537-157361652	0.837	+
ENSG00000164125.15	FAM198B	chr4:158172339-158172736	chr4:158170465-158171599	1.137	-
ENSG00000145439.11	CBR4	chr4:169009948-169010275	chr4:169007635-169007756	2.519	-
ENSG00000164120.13	HPGD	chr4:174522359-174523154	chr4:174521943-174522067	1.087	-
ENSG00000038002.8	AGA	chr4:177442249-177442503	chr4:177439575-177439688	2.815	-
ENSG00000129187.14	DCTD	chr4:182916673-182917253	chr4:182914922-182915058	2.195	-
ENSG00000129187.14	DCTD	chr4:182916286-182916627	chr4:182914922-182915058	1.569	-
ENSG00000151725.11	CENPU	chr4:184702089-184702481	chr4:184700819-184700881	1.6	-
ENSG00000151726.13	ACSL1	chr4:184805527-184805788	chr4:184803319-184803546	2.242	-
ENSG00000186352.8	ANKRD37	chr4:185396021-185396424	chr4:185396831-185396950	0.81	+
ENSG00000154556.17	SORBS2	chr4:185775702-185775912	chr4:185775226-185775366	0.546	-
ENSG00000154556.17	SORBS2	chr4:185652662-185652728	chr4:185651783-185651828	0.9	-
ENSG00000249915.7	PDCD6	chr5:271621-271821	chr5:272710-272772	1.089	+
ENSG00000037474.14	NSUN2	chr5:6632884-6633291	chr5:6631872-6631977	1.314	-
ENSG00000124275.14	MTRR	chr5:7869227-7869718	chr5:7870769-7870923	1.542	+
ENSG00000124279.11	FASTKD3	chr5:7868979-7869037	chr5:7866645-7868196	0.841	-
ENSG00000150753.11	CCT5	chr5:10250537-10250893	chr5:10254765-10254838	4.228	+
ENSG00000150753.11	CCT5	chr5:10250537-10250893	chr5:10254673-10254838	4.136	+
ENSG00000169862.18	CTNND2	chr5:11385751-11386011	chr5:11384664-11385229	0.782	-
ENSG00000113360.16	DROSHA	chr5:31531990-31532109	chr5:31531449-31531525	0.584	-
ENSG00000056097.15	ZFR	chr5:32383761-32383819	chr5:32380074-32380172	3.647	-
ENSG00000113387.11	SUB1	chr5:32586114-32586501	chr5:32588511-32588584	2.397	+
ENSG00000168685.14	IL7R	chr5:35873201-35873648	chr5:35874448-35874542	1.247	+
ENSG00000145626.11	UGT3A1	chr5:35990965-35991605	chr5:35988449-35988551	3.054	-
ENSG00000082068.8	WDR70	chr5:37379212-37379392	chr5:37379488-37379554	0.276	+
ENSG00000153071.14	DAB2	chr5:39392204-39392463	chr5:39388304-39388367	4.096	-
ENSG00000145592.13	RPL37	chr5:40835019-40835335	chr5:40834180-40834265	1.07	-
ENSG00000151876.12	FBXO4	chr5:41925254-41925498	chr5:41927012-41927248	1.758	+
ENSG00000172239.13	PAIP1	chr5:43557340-43557758	chr5:43555829-43555999	1.759	-
ENSG00000172239.13	PAIP1	chr5:43556203-43556378	chr5:43555829-43555999	0.379	-
ENSG00000151883.17	PARP8	chr5:50667557-50667601	chr5:50668070-50668125	0.513	+
ENSG00000151883.17	PARP8	chr5:50665899-50666069	chr5:50668070-50668125	2.171	+
ENSG00000177058.11	SLC38A9	chr5:55712217-55712726	chr5:55711451-55711499	1.227	-
ENSG00000152670.18	DDX4	chr5:55766911-55766966	chr5:55767880-55767940	0.969	+
ENSG00000123219.12	CENPK	chr5:65529117-65529786	chr5:65528918-65529017	0.769	-
ENSG00000123219.12	CENPK	chr5:65529117-65529786	chr5:65528918-65529049	0.737	-
ENSG00000113593.11	PPWD1	chr5:65563236-65563506	chr5:65567512-65567615	4.276	+
ENSG00000113597.17	TRAPPC13	chr5:65635301-65635369	chr5:65637695-65637780	2.394	+
ENSG00000069020.18	MAST4	chr5:66958870-66959294	chr5:66963706-66963787	4.836	+
ENSG00000145675.14	PIK3R1	chr5:68288368-68288751	chr5:68292258-68292361	3.89	+
ENSG00000273841.4	TAF9	chr5:69367839-69367909	chr5:69366502-69366595	1.314	-
ENSG00000273841.4	TAF9	chr5:69369657-69370013	chr5:69366502-69366595	3.418	-
ENSG00000183474.15	GTF2H2C	chr5:69560208-69560601	chr5:69562672-69562770	2.464	+
ENSG00000205571.13	SMN2	chr5:70067279-70067446	chr5:70069234-70069330	1.955	+
ENSG00000083312.17	TNPO1	chr5:72872639-72872720	chr5:72875614-72875737	2.975	+
ENSG00000164331.9	ANKRA2	chr5:73565132-73565686	chr5:73561129-73561288	4.398	-
ENSG00000164338.9	UTP15	chr5:73565741-73566186	chr5:73567261-73567434	1.52	+
ENSG00000164338.9	UTP15	chr5:73565443-73565740	chr5:73567261-73567434	1.818	+
ENSG00000113161.15	HMGCR	chr5:75354308-75354697	chr5:75359169-75359310	4.861	+
ENSG00000113161.15	HMGCR	chr5:75354308-75354697	chr5:75355055-75355214	0.747	+
ENSG00000113161.15	HMGCR	chr5:75358657-75358827	chr5:75359169-75359310	0.512	+
ENSG00000113161.15	HMGCR	chr5:75358657-75358827	chr5:75359397-75359556	0.74	+
ENSG00000152359.14	POC5	chr5:75712358-75712455	chr5:75707736-75707875	4.58	-
ENSG00000164253.13	WDR41	chr5:77491812-77492003	chr5:77489456-77489572	2.431	-
ENSG00000164253.13	WDR41	chr5:77492159-77492596	chr5:77489456-77489572	3.024	-
ENSG00000164253.13	WDR41	chr5:77491193-77491285	chr5:77489456-77489572	1.713	-
ENSG00000131730.15	CKMT2	chr5:81252695-81252893	chr5:81256914-81257000	4.219	+
ENSG00000131730.15	CKMT2	chr5:81252695-81252893	chr5:81254992-81255214	2.297	+
ENSG00000164199.16	ADGRV1	chr5:90679549-90679629	chr5:90683585-90684195	4.036	+
ENSG00000153113.23	CAST	chr5:96741874-96742156	chr5:96746341-96746425	4.467	+
ENSG00000153113.23	CAST	chr5:96662073-96662165	chr5:96662351-96662497	0.278	+
ENSG00000153113.23	CAST	chr5:96742195-96742478	chr5:96746341-96746425	4.146	+
ENSG00000164308.16	ERAP2	chr5:96892299-96892453	chr5:96896372-96896504	4.073	+
ENSG00000134986.13	NREP	chr5:111757320-111757555	chr5:111755769-111755926	1.629	-
ENSG00000134986.13	NREP	chr5:111757320-111757555	chr5:111755769-111755830	1.725	-
ENSG00000134986.13	NREP	chr5:111757562-111757724	chr5:111755769-111755926	1.798	-
ENSG00000134986.13	NREP	chr5:111757562-111757724	chr5:111755769-111755830	1.894	-
ENSG00000134986.13	NREP	chr5:111757932-111758218	chr5:111755769-111755926	2.292	-
ENSG00000134986.13	NREP	chr5:111757932-111758218	chr5:111755769-111755830	2.388	-
ENSG00000272869.5	CTC-487M23.8	chr5:112861188-112861417	chr5:112864620-112864732	3.432	+
ENSG00000153037.13	SRP19	chr5:112861222-112861417	chr5:112862507-112862583	1.285	+
ENSG00000153037.13	SRP19	chr5:112861222-112861417	chr5:112864456-112864528	3.234	+
ENSG00000172795.15	DCP2	chr5:113001084-113001236	chr5:113003941-113004077	2.857	+
ENSG00000145782.12	ATG12	chr5:115840497-115841858	chr5:115837627-115837764	4.094	-
ENSG00000177879.15	AP3S1	chr5:115866661-115866761	chr5:115870016-115870128	3.355	+
ENSG00000113083.13	LOX	chr5:122077355-122078360	chr5:122076892-122077001	1.359	-
ENSG00000164904.17	ALDH7A1	chr5:126595007-126595418	chr5:126593350-126593447	1.971	-
ENSG00000164904.17	ALDH7A1	chr5:126595007-126595418	chr5:126592663-126592729	2.689	-
ENSG00000164904.17	ALDH7A1	chr5:126595007-126595418	chr5:126593350-126593404	2.014	-
ENSG00000164904.17	ALDH7A1	chr5:126584363-126584495	chr5:126582850-126582974	1.521	-
ENSG00000164904.17	ALDH7A1	chr5:126584363-126584495	chr5:126583931-126584012	0.483	-
ENSG00000164904.17	ALDH7A1	chr5:126583932-126584012	chr5:126582850-126582974	1.038	-
ENSG00000131435.12	PDLIM4	chr5:132270432-132270501	chr5:132271790-132271908	1.358	+
ENSG00000125347.13	IRF1	chr5:132490545-132490798	chr5:132486250-132486373	4.425	-
ENSG00000125347.13	IRF1	chr5:132490545-132490798	chr5:132487925-132488025	2.773	-
ENSG00000125347.13	IRF1	chr5:132490545-132490798	chr5:132487925-132488052	2.746	-
ENSG00000125347.13	IRF1	chr5:132490545-132490798	chr5:132489391-132489483	1.315	-
ENSG00000125347.13	IRF1	chr5:132490002-132490304	chr5:132486250-132486373	3.931	-
ENSG00000125347.13	IRF1	chr5:132490002-132490304	chr5:132487925-132488025	2.279	-
ENSG00000125347.13	IRF1	chr5:132490002-132490304	chr5:132487925-132488052	2.252	-
ENSG00000125347.13	IRF1	chr5:132490002-132490304	chr5:132489391-132489483	0.821	-
ENSG00000131437.15	KIF3A	chr5:132702885-132703065	chr5:132702086-132702212	0.853	-
ENSG00000072364.12	AFF4	chr5:132900872-132901082	chr5:132898229-132898392	2.69	-
ENSG00000120708.16	TGFBI	chr5:136058767-136059214	chr5:136061499-136061579	2.732	+
ENSG00000120708.16	TGFBI	chr5:136058767-136059214	chr5:136062662-136062687	3.895	+
ENSG00000120729.9	MYOT	chr5:137867791-137867953	chr5:137870876-137871007	3.085	+
ENSG00000094880.10	CDC23	chr5:138213152-138213343	chr5:138212990-138213063	0.28	-
ENSG00000120709.10	FAM53C	chr5:138338015-138338307	chr5:138341183-138341264	3.168	+
ENSG00000120709.10	FAM53C	chr5:138338015-138338307	chr5:138341183-138341413	3.168	+
ENSG00000132563.15	REEP2	chr5:138439017-138439240	chr5:138441384-138441461	2.367	+
ENSG00000113013.12	HSPA9	chr5:138561580-138561789	chr5:138557868-138557986	3.803	-
ENSG00000113013.12	HSPA9	chr5:138575238-138575444	chr5:138574067-138574169	1.275	-
ENSG00000113013.12	HSPA9	chr5:138575238-138575444	chr5:138574067-138574126	1.318	-
ENSG00000044115.20	CTNNA1	chr5:138875230-138875738	chr5:138880213-138880288	4.983	+
ENSG00000044115.20	CTNNA1	chr5:138875230-138875738	chr5:138880189-138880288	4.959	+
ENSG00000044115.20	CTNNA1	chr5:138880190-138880288	chr5:138880680-138880733	0.49	+
ENSG00000280987.4	MATR3	chr5:139276109-139276150	chr5:139278326-139278408	2.217	+
ENSG00000280987.4	MATR3	chr5:139276109-139276150	chr5:139279050-139279129	2.941	+
ENSG00000170464.9	DNAJC18	chr5:139444309-139444491	chr5:139442286-139442484	2.007	-
ENSG00000170464.9	DNAJC18	chr5:139439406-139439526	chr5:139437371-139437558	1.968	-
ENSG00000184584.12	TMEM173	chr5:139482550-139482935	chr5:139481477-139481704	1.231	-
ENSG00000113068.9	PFDN1	chr5:140303041-140303121	chr5:140300415-140300582	2.539	-
ENSG00000131503.20	ANKHD1	chr5:140504769-140504966	chr5:140507784-140507998	3.015	+
ENSG00000113108.19	APBB3	chr5:140563338-140564701	chr5:140560638-140560754	3.947	-
ENSG00000170445.12	HARS	chr5:140683546-140685338	chr5:140683099-140683219	2.119	-
ENSG00000112855.14	HARS2	chr5:140691426-140692017	chr5:140693490-140693665	2.064	+
ENSG00000112855.14	HARS2	chr5:140691426-140692017	chr5:140696102-140696201	4.676	+
ENSG00000112855.14	HARS2	chr5:140691426-140692017	chr5:140693590-140693665	2.164	+
ENSG00000171720.9	HDAC3	chr5:141636736-141636870	chr5:141634810-141634953	1.917	-
ENSG00000197948.10	FCHSD1	chr5:141647398-141647831	chr5:141643000-141643088	4.743	-
ENSG00000013561.17	RNF14	chr5:141968886-141969234	chr5:141970703-141970877	1.817	+
ENSG00000013561.17	RNF14	chr5:141969269-141969617	chr5:141970703-141970877	1.434	+
ENSG00000133706.17	LARS	chr5:146182140-146182475	chr5:146177546-146177665	4.81	-
ENSG00000145868.16	FBXO38	chr5:148423749-148424117	chr5:148427212-148427722	3.463	+
ENSG00000145868.16	FBXO38	chr5:148423749-148424117	chr5:148427212-148427947	3.463	+
ENSG00000164284.14	GRPEL2	chr5:149345619-149345825	chr5:149349653-149349735	4.034	+
ENSG00000070808.15	CAMK2A	chr5:150265141-150265397	chr5:150264955-150265015	0.382	-
ENSG00000070814.17	TCOF1	chr5:150389887-150390023	chr5:150391543-150391795	1.656	+
ENSG00000070814.17	TCOF1	chr5:150389887-150390023	chr5:150391543-150391657	1.656	+
ENSG00000211445.11	GPX3	chr5:151020438-151020741	chr5:151025339-151025493	4.901	+
ENSG00000155506.16	LARP1	chr5:154792622-154792796	chr5:154793799-154794000	1.177	+
ENSG00000155506.16	LARP1	chr5:154792622-154792796	chr5:154793799-154793922	1.177	+
ENSG00000155508.13	CNOT8	chr5:154859667-154859873	chr5:154863206-154863395	3.539	+
ENSG00000145864.12	GABRB2	chr5:161547889-161548227	chr5:161546321-161546413	1.814	-
ENSG00000113328.18	CCNG1	chr5:163437569-163437804	chr5:163442373-163442568	4.804	+
ENSG00000113328.18	CCNG1	chr5:163437569-163437804	chr5:163439256-163439520	1.687	+
ENSG00000043462.11	LCP2	chr5:170267009-170267327	chr5:170266807-170266891	0.436	-
ENSG00000145919.10	BOD1	chr5:173614703-173614852	chr5:173613130-173613255	1.597	-
ENSG00000051596.9	THOC3	chr5:175967942-175968315	chr5:175967110-175967267	1.048	-
ENSG00000051596.9	THOC3	chr5:175967471-175967544	chr5:175967110-175967267	0.277	-
ENSG00000182230.11	FAM153B	chr5:176120847-176120980	chr5:176123996-176124120	3.149	+
ENSG00000182230.11	FAM153B	chr5:176120847-176120980	chr5:176123996-176124105	3.149	+
ENSG00000182230.11	FAM153B	chr5:176084846-176084993	chr5:176087111-176087205	2.265	+
ENSG00000182230.11	FAM153B	chr5:176084846-176084993	chr5:176087111-176087255	2.265	+
ENSG00000122203.14	KIAA1191	chr5:176361174-176361562	chr5:176359461-176359567	1.995	-
ENSG00000122203.14	KIAA1191	chr5:176361174-176361562	chr5:176359480-176359567	1.995	-
ENSG00000122203.14	KIAA1191	chr5:176361174-176361562	chr5:176359810-176359918	1.644	-
ENSG00000074317.10	SNCB	chr5:176630280-176630556	chr5:176626719-176626761	3.795	-
ENSG00000213347.10	MXD3	chr5:177312731-177312757	chr5:177310667-177310697	2.06	-
ENSG00000213347.10	MXD3	chr5:177311761-177312309	chr5:177310667-177310697	1.612	-
ENSG00000169220.17	RGS14	chr5:177370821-177371031	chr5:177371474-177371589	0.653	+
ENSG00000146094.13	DOK3	chr5:177510920-177511274	chr5:177508236-177508542	2.732	-
ENSG00000146094.13	DOK3	chr5:177509758-177509857	chr5:177508236-177508542	1.315	-
ENSG00000183258.11	DDX41	chr5:177516919-177517469	chr5:177515684-177515821	1.648	-
ENSG00000170074.19	FAM153A	chr5:177753176-177753297	chr5:177750908-177751052	2.245	-
ENSG00000170074.19	FAM153A	chr5:177717163-177717296	chr5:177714068-177714177	3.119	-
ENSG00000170074.19	FAM153A	chr5:177717163-177717296	chr5:177714053-177714177	3.119	-
ENSG00000145916.18	RMND5B	chr5:178135173-178135312	chr5:178138107-178138258	2.934	+
ENSG00000175309.14	PHYKPL	chr5:178231669-178232791	chr5:178231404-178231523	1.268	-
ENSG00000113240.12	CLK4	chr5:178619838-178620673	chr5:178617343-178617434	3.239	-
ENSG00000169045.17	HNRNPH1	chr5:179620675-179621686	chr5:179619268-179619407	2.279	-
ENSG00000169045.17	HNRNPH1	chr5:179620675-179621686	chr5:179617050-179617110	4.576	-
ENSG00000169045.17	HNRNPH1	chr5:179620675-179621686	chr5:179617059-179617110	4.576	-
ENSG00000169045.17	HNRNPH1	chr5:179620675-179621686	chr5:179618144-179618323	3.363	-
ENSG00000169045.17	HNRNPH1	chr5:179622849-179624669	chr5:179620891-179621035	3.634	-
ENSG00000169045.17	HNRNPH1	chr5:179622849-179624669	chr5:179621370-179621397	3.272	-
ENSG00000169045.17	HNRNPH1	chr5:179622849-179624669	chr5:179621241-179621397	3.272	-
ENSG00000213316.9	LTC4S	chr5:179793980-179794138	chr5:179795583-179795856	1.603	+
ENSG00000161013.16	MGAT4B	chr5:179800907-179800997	chr5:179799202-179799250	1.747	-
ENSG00000204628.11	RACK1	chr5:181240216-181240473	chr5:181239066-181239177	1.296	-
ENSG00000204628.11	RACK1	chr5:181240216-181240473	chr5:181238098-181238239	2.234	-
ENSG00000204628.11	RACK1	chr5:181240216-181240473	chr5:181237608-181237719	2.754	-
ENSG00000204628.11	RACK1	chr5:181242554-181243405	chr5:181241491-181241639	1.766	-
ENSG00000204628.11	RACK1	chr5:181242554-181243405	chr5:181239066-181239177	4.228	-
ENSG00000204628.11	RACK1	chr5:181242554-181243405	chr5:181241491-181241563	1.842	-
ENSG00000137265.14	IRF4	chr6:391739-391809	chr6:393097-393368	1.358	+
ENSG00000145975.14	FAM217A	chr6:4078852-4079221	chr6:4074442-4074456	4.765	-
ENSG00000145975.14	FAM217A	chr6:4078852-4079221	chr6:4074576-4074661	4.56	-
ENSG00000137203.10	TFAP2A	chr6:10410860-10411018	chr6:10409900-10410335	0.683	-
ENSG00000137203.10	TFAP2A	chr6:10411570-10412374	chr6:10409900-10410335	2.039	-
ENSG00000137203.10	TFAP2A	chr6:10414941-10415248	chr6:10409900-10410335	4.913	-
ENSG00000137203.10	TFAP2A	chr6:10412602-10412879	chr6:10409900-10410335	2.544	-
ENSG00000111843.13	TMEM14C	chr6:10722915-10723241	chr6:10724555-10724633	1.64	+
ENSG00000111843.13	TMEM14C	chr6:10722915-10723241	chr6:10724569-10724633	1.654	+
ENSG00000111843.13	TMEM14C	chr6:10722915-10723241	chr6:10724960-10725037	2.045	+
ENSG00000137210.13	TMEM14B	chr6:10751133-10751234	chr6:10755141-10755232	4.008	+
ENSG00000145979.17	TBC1D7	chr6:13327833-13328583	chr6:13325093-13325174	3.409	-
ENSG00000124795.14	DEK	chr6:18264385-18264823	chr6:18263842-18263996	0.827	-
ENSG00000010704.18	HFE	chr6:26087281-26087516	chr6:26090840-26091589	3.559	+
ENSG00000010704.18	HFE	chr6:26087281-26087516	chr6:26090909-26091104	3.628	+
ENSG00000010704.18	HFE	chr6:26087281-26087516	chr6:26091313-26091589	4.032	+
ENSG00000010704.18	HFE	chr6:26087281-26087516	chr6:26090840-26091104	3.559	+
ENSG00000186470.13	BTN3A2	chr6:26365159-26365352	chr6:26368177-26368267	3.018	+
ENSG00000186470.13	BTN3A2	chr6:26365159-26365352	chr6:26368182-26368267	3.023	+
ENSG00000186470.13	BTN3A2	chr6:26365159-26365352	chr6:26367989-26368050	2.83	+
ENSG00000186470.13	BTN3A2	chr6:26365159-26365352	chr6:26367989-26368267	2.83	+
ENSG00000124508.16	BTN2A2	chr6:26383096-26383313	chr6:26388012-26388294	4.916	+
ENSG00000124508.16	BTN2A2	chr6:26383096-26383313	chr6:26385142-26385362	2.046	+
ENSG00000124508.16	BTN2A2	chr6:26383096-26383313	chr6:26385014-26385362	1.918	+
ENSG00000124508.16	BTN2A2	chr6:26383096-26383313	chr6:26383791-26383915	0.695	+
ENSG00000112763.15	BTN2A1	chr6:26457904-26458142	chr6:26458606-26458718	0.702	+
ENSG00000112812.15	PRSS16	chr6:27251042-27251264	chr6:27251749-27252040	0.707	+
ENSG00000112812.15	PRSS16	chr6:27251042-27251264	chr6:27252807-27252949	1.765	+
ENSG00000112812.15	PRSS16	chr6:27251042-27251264	chr6:27254692-27254872	3.65	+
ENSG00000204681.10	GABBR1	chr6:29632301-29632509	chr6:29630457-29630643	1.866	-
ENSG00000204681.10	GABBR1	chr6:29632301-29632509	chr6:29630521-29630643	1.866	-
ENSG00000204681.10	GABBR1	chr6:29632682-29632782	chr6:29630457-29630643	2.139	-
ENSG00000204681.10	GABBR1	chr6:29632682-29632782	chr6:29630521-29630643	2.139	-
ENSG00000204681.10	GABBR1	chr6:29632850-29633185	chr6:29630457-29630643	2.542	-
ENSG00000204681.10	GABBR1	chr6:29632850-29633185	chr6:29630521-29630643	2.542	-
ENSG00000204655.11	MOG	chr6:29656981-29657297	chr6:29659323-29659666	2.342	+
ENSG00000204655.11	MOG	chr6:29656981-29657297	chr6:29659318-29659666	2.337	+
ENSG00000204642.13	HLA-F	chr6:29723279-29723927	chr6:29725030-29725306	1.751	+
ENSG00000204642.13	HLA-F	chr6:29722775-29723000	chr6:29725030-29725306	2.255	+
ENSG00000204576.11	PRR3	chr6:30556886-30557450	chr6:30558149-30558212	1.263	+
ENSG00000204576.11	PRR3	chr6:30556886-30557450	chr6:30561327-30561508	4.441	+
ENSG00000137343.17	ATAT1	chr6:30641822-30641870	chr6:30642767-30643011	0.945	+
ENSG00000204564.11	C6orf136	chr6:30647039-30647846	chr6:30649557-30649959	2.518	+
ENSG00000204564.11	C6orf136	chr6:30647039-30647846	chr6:30649750-30649959	2.711	+
ENSG00000204564.11	C6orf136	chr6:30647039-30647846	chr6:30650993-30651082	3.954	+
ENSG00000137404.14	NRM	chr6:30690842-30691308	chr6:30689275-30689452	1.856	-
ENSG00000137404.14	NRM	chr6:30690842-30691308	chr6:30690024-30690243	1.065	-
ENSG00000137404.14	NRM	chr6:30690842-30691308	chr6:30690046-30690243	1.065	-
ENSG00000137312.14	FLOT1	chr6:30742384-30742524	chr6:30741613-30741704	0.82	-
ENSG00000137312.14	FLOT1	chr6:30742384-30742524	chr6:30741791-30741867	0.657	-
ENSG00000204580.13	DDR1	chr6:30882613-30883165	chr6:30884537-30884710	1.924	+
ENSG00000204580.13	DDR1	chr6:30882613-30883165	chr6:30885624-30885680	3.011	+
ENSG00000204580.13	DDR1	chr6:30884968-30885388	chr6:30885624-30885680	0.656	+
ENSG00000204580.13	DDR1	chr6:30883171-30883326	chr6:30884537-30884710	1.366	+
ENSG00000204580.13	DDR1	chr6:30883171-30883326	chr6:30885624-30885680	2.453	+
ENSG00000204580.13	DDR1	chr6:30883401-30883929	chr6:30884537-30884710	1.136	+
ENSG00000204580.13	DDR1	chr6:30883401-30883929	chr6:30885624-30885680	2.223	+
ENSG00000204580.13	DDR1	chr6:30883981-30884145	chr6:30884537-30884710	0.556	+
ENSG00000204580.13	DDR1	chr6:30883981-30884145	chr6:30885624-30885680	1.643	+
ENSG00000204580.13	DDR1	chr6:30880780-30881125	chr6:30884537-30884710	3.757	+
ENSG00000204580.13	DDR1	chr6:30880780-30881125	chr6:30885624-30885680	4.844	+
ENSG00000204536.13	CCHCR1	chr6:31157885-31158160	chr6:31154495-31154799	3.361	-
ENSG00000204536.13	CCHCR1	chr6:31157885-31158160	chr6:31157022-31157089	1.071	-
ENSG00000204536.13	CCHCR1	chr6:31157885-31158160	chr6:31157022-31157155	1.005	-
ENSG00000227507.2	LTB	chr6:31582496-31582522	chr6:31581813-31581859	0.663	-
ENSG00000204482.10	LST1	chr6:31586848-31586939	chr6:31587943-31587966	1.095	+
ENSG00000204482.10	LST1	chr6:31586848-31586939	chr6:31587640-31587733	0.792	+
ENSG00000204482.10	LST1	chr6:31586699-31586807	chr6:31587943-31587966	1.244	+
ENSG00000204482.10	LST1	chr6:31586699-31586807	chr6:31587640-31587733	0.941	+
ENSG00000204463.12	BAG6	chr6:31652400-31652705	chr6:31648910-31648964	3.741	-
ENSG00000204463.12	BAG6	chr6:31652235-31652393	chr6:31648910-31648964	3.429	-
ENSG00000263020.6	XXbac-BPG32J3.22	chr6:31666102-31666208	chr6:31669318-31669508	3.216	+
ENSG00000204427.11	ABHD16A	chr6:31702612-31703073	chr6:31702073-31702130	0.943	-
ENSG00000204427.11	ABHD16A	chr6:31702612-31703073	chr6:31701273-31701340	1.733	-
ENSG00000213722.8	DDAH2	chr6:31730051-31730617	chr6:31728864-31729221	1.396	-
ENSG00000213722.8	DDAH2	chr6:31730051-31730617	chr6:31728864-31729225	1.392	-
ENSG00000213722.8	DDAH2	chr6:31730051-31730617	chr6:31728450-31728524	2.093	-
ENSG00000204410.14	MSH5	chr6:31756592-31756916	chr6:31760787-31760839	4.195	+
ENSG00000204410.14	MSH5	chr6:31756592-31756916	chr6:31760689-31760839	4.097	+
ENSG00000204410.14	MSH5	chr6:31756592-31756916	chr6:31758532-31758620	1.94	+
ENSG00000204410.14	MSH5	chr6:31756592-31756916	chr6:31758547-31758620	1.955	+
ENSG00000228727.8	SAPCD1	chr6:31762799-31763168	chr6:31764265-31764355	1.466	+
ENSG00000204392.10	LSM2	chr6:31806486-31806660	chr6:31806074-31806142	0.518	-
ENSG00000204387.12	C6orf48	chr6:31834608-31835200	chr6:31835410-31835455	0.802	+
ENSG00000204387.12	C6orf48	chr6:31834608-31835200	chr6:31835410-31835451	0.802	+
ENSG00000204385.10	SLC44A4	chr6:31877563-31877671	chr6:31874720-31874846	2.825	-
ENSG00000166278.14	C2	chr6:31943644-31943809	chr6:31944979-31945029	1.335	+
ENSG00000166278.14	C2	chr6:31927477-31927798	chr6:31928731-31928917	1.254	+
ENSG00000166278.14	C2	chr6:31927477-31927798	chr6:31927954-31928164	0.477	+
ENSG00000166278.14	C2	chr6:31932348-31932493	chr6:31934165-31934299	1.817	+
ENSG00000166278.14	C2	chr6:31932348-31932493	chr6:31935922-31936061	3.574	+
ENSG00000166278.14	C2	chr6:31932348-31932493	chr6:31933866-31933965	1.518	+
ENSG00000204351.11	SKIV2L	chr6:31959080-31959214	chr6:31961195-31961386	2.115	+
ENSG00000204344.14	STK19	chr6:31971091-31971274	chr6:31972620-31972757	1.529	+
ENSG00000204344.14	STK19	chr6:31971091-31971274	chr6:31972620-31972919	1.529	+
ENSG00000204314.10	PRRT1	chr6:32153737-32153960	chr6:32152971-32153172	0.788	-
ENSG00000204314.10	PRRT1	chr6:32153737-32153960	chr6:32150367-32150906	3.054	-
ENSG00000204314.10	PRRT1	chr6:32153737-32153960	chr6:32150367-32150583	3.377	-
ENSG00000204314.10	PRRT1	chr6:32152802-32153172	chr6:32150367-32150906	2.266	-
ENSG00000204314.10	PRRT1	chr6:32152802-32153172	chr6:32150367-32150583	2.589	-
ENSG00000221988.12	PPT2	chr6:32153441-32153636	chr6:32154195-32154404	0.754	+
ENSG00000221988.12	PPT2	chr6:32153441-32153636	chr6:32153998-32154404	0.557	+
ENSG00000221988.12	PPT2	chr6:32153441-32153636	chr6:32155029-32155183	1.588	+
ENSG00000221988.12	PPT2	chr6:32153441-32153636	chr6:32157839-32157924	4.398	+
ENSG00000204305.13	AGER	chr6:32183881-32184324	chr6:32181605-32181632	2.692	-
ENSG00000179344.16	HLA-DQB1	chr6:32666499-32666694	chr6:32664797-32665067	1.627	-
ENSG00000179344.16	HLA-DQB1	chr6:32668268-32668383	chr6:32664797-32665067	3.316	-
ENSG00000204257.14	HLA-DMA	chr6:32952284-32952461	chr6:32950518-32950803	1.658	-
ENSG00000204257.14	HLA-DMA	chr6:32952949-32953122	chr6:32950518-32950803	2.319	-
ENSG00000204231.10	RXRB	chr6:33200242-33200688	chr6:33199168-33199416	1.272	-
ENSG00000223501.8	VPS52	chr6:33271905-33272047	chr6:33269998-33270051	1.996	-
ENSG00000223501.8	VPS52	chr6:33271137-33271894	chr6:33269998-33270051	1.843	-
ENSG00000237441.9	RGL2	chr6:33298870-33299324	chr6:33296027-33296325	2.999	-
ENSG00000237441.9	RGL2	chr6:33298870-33299324	chr6:33298454-33298651	0.673	-
ENSG00000237441.9	RGL2	chr6:33297931-33297993	chr6:33296027-33296325	1.668	-
ENSG00000204209.11	DAXX	chr6:33322862-33323016	chr6:33320735-33321567	1.449	-
ENSG00000204209.11	DAXX	chr6:33322862-33323016	chr6:33321718-33322008	1.008	-
ENSG00000204209.11	DAXX	chr6:33322862-33323016	chr6:33321718-33321974	1.042	-
ENSG00000204209.11	DAXX	chr6:33322862-33323016	chr6:33321718-33321977	1.039	-
ENSG00000112511.17	PHF1	chr6:33410399-33410505	chr6:33415234-33415329	4.835	+
ENSG00000124562.9	SNRPC	chr6:34757406-34757551	chr6:34757911-34757954	0.505	+
ENSG00000124678.17	TCP11	chr6:35141205-35141647	chr6:35140746-35140884	0.763	-
ENSG00000124678.17	TCP11	chr6:35141205-35141647	chr6:35140814-35140884	0.763	-
ENSG00000124602.9	UNC5CL	chr6:41034690-41035135	chr6:41031680-41031748	3.387	-
ENSG00000124596.16	OARD1	chr6:41072236-41072614	chr6:41068840-41068953	3.661	-
ENSG00000124596.16	OARD1	chr6:41072236-41072614	chr6:41071595-41071675	0.939	-
ENSG00000124596.16	OARD1	chr6:41072236-41072614	chr6:41070075-41070134	2.48	-
ENSG00000112559.13	MDFI	chr6:41637032-41637273	chr6:41638139-41638375	1.107	+
ENSG00000112576.12	CCND3	chr6:41940952-41941848	chr6:41940369-41940585	1.263	-
ENSG00000112576.12	CCND3	chr6:41938166-41938266	chr6:41936558-41936695	1.571	-
ENSG00000146223.14	RPL7L1	chr6:42879618-42879951	chr6:42880860-42881082	1.242	+
ENSG00000146223.14	RPL7L1	chr6:42879618-42879951	chr6:42880860-42880966	1.242	+
ENSG00000137171.14	KLC4	chr6:43059857-43060605	chr6:43061310-43061593	1.453	+
ENSG00000137171.14	KLC4	chr6:43059857-43060605	chr6:43062885-43063147	3.028	+
ENSG00000137171.14	KLC4	chr6:43059857-43060605	chr6:43062982-43063147	3.125	+
ENSG00000137171.14	KLC4	chr6:43059857-43060605	chr6:43062916-43063147	3.059	+
ENSG00000112659.13	CUL9	chr6:43204156-43204539	chr6:43206320-43206510	2.164	+
ENSG00000112659.13	CUL9	chr6:43206007-43206235	chr6:43206320-43206510	0.313	+
ENSG00000112659.13	CUL9	chr6:43205172-43205423	chr6:43206320-43206510	1.148	+
ENSG00000146215.13	CRIP3	chr6:43308315-43308797	chr6:43306445-43306517	2.28	-
ENSG00000146215.13	CRIP3	chr6:43308315-43308797	chr6:43306066-43306124	2.673	-
ENSG00000137207.11	YIPF3	chr6:43516496-43516614	chr6:43515594-43515701	0.913	-
ENSG00000137207.11	YIPF3	chr6:43516496-43516614	chr6:43515605-43515701	0.913	-
ENSG00000137207.11	YIPF3	chr6:43516727-43516990	chr6:43515594-43515701	1.289	-
ENSG00000137207.11	YIPF3	chr6:43516727-43516990	chr6:43515605-43515701	1.289	-
ENSG00000157593.18	SLC35B2	chr6:44257182-44257352	chr6:44256684-44256878	0.474	-
ENSG00000157593.18	SLC35B2	chr6:44257182-44257352	chr6:44256341-44256496	0.856	-
ENSG00000146232.15	NFKBIE	chr6:44264982-44265788	chr6:44262559-44262662	3.126	-
ENSG00000112118.18	MCM3	chr6:52284597-52284881	chr6:52283293-52283406	1.475	-
ENSG00000112200.16	ZNF451	chr6:57090010-57090274	chr6:57090832-57090894	0.822	+
ENSG00000112200.16	ZNF451	chr6:57090010-57090274	chr6:57090810-57090894	0.8	+
ENSG00000082269.16	FAM135A	chr6:70413308-70413702	chr6:70415290-70415376	1.982	+
ENSG00000082269.16	FAM135A	chr6:70482001-70482154	chr6:70486166-70486244	4.165	+
ENSG00000013375.15	PGM3	chr6:83193823-83193936	chr6:83190808-83191014	2.922	-
ENSG00000135315.11	CEP162	chr6:84227580-84227635	chr6:84226336-84226452	1.183	-
ENSG00000135316.17	SYNCRIP	chr6:85643750-85643792	chr6:85641291-85641451	2.341	-
ENSG00000135299.16	ANKRD6	chr6:89602993-89603127	chr6:89606006-89606105	3.013	+
ENSG00000135299.16	ANKRD6	chr6:89562401-89562923	chr6:89566833-89567096	4.432	+
ENSG00000135299.16	ANKRD6	chr6:89613792-89613890	chr6:89617953-89618031	4.161	+
ENSG00000074935.13	TUBE1	chr6:112087410-112087529	chr6:112084188-112084246	3.283	-
ENSG00000111832.12	RWDD1	chr6:116571367-116571655	chr6:116574057-116574171	2.69	+
ENSG00000111877.17	MCM9	chr6:118829028-118829253	chr6:118827926-118828130	1.123	-
ENSG00000111879.18	FAM184A	chr6:118964667-118964771	chr6:118961760-118961963	2.808	-
ENSG00000198945.7	L3MBTL3	chr6:130020491-130020668	chr6:130022226-130022305	1.735	+
ENSG00000198945.7	L3MBTL3	chr6:130018369-130018664	chr6:130022226-130022305	3.857	+
ENSG00000079819.18	EPB41L2	chr6:130880454-130880489	chr6:130880143-130880206	0.283	-
ENSG00000079819.18	EPB41L2	chr6:130880601-130883167	chr6:130880143-130880206	2.961	-
ENSG00000079819.18	EPB41L2	chr6:130867459-130868907	chr6:130865535-130865634	3.273	-
ENSG00000118520.14	ARG1	chr6:131573144-131573339	chr6:131576662-131576735	3.518	+
ENSG00000093134.14	VNN3	chr6:132730125-132730660	chr6:132726721-132726838	3.822	-
ENSG00000093134.14	VNN3	chr6:132730125-132730660	chr6:132728740-132728933	1.727	-
ENSG00000093134.14	VNN3	chr6:132730125-132730660	chr6:132728740-132728979	1.681	-
ENSG00000093134.14	VNN3	chr6:132730125-132730660	chr6:132726721-132727012	3.648	-
ENSG00000118515.11	SGK1	chr6:134177663-134177905	chr6:134173022-134173154	4.751	-
ENSG00000118514.13	ALDH8A1	chr6:134943819-134944235	chr6:134939265-134939415	4.82	-
ENSG00000112339.14	HBS1L	chr6:135054649-135054898	chr6:135050581-135050647	4.251	-
ENSG00000029363.16	BCLAF1	chr6:136269089-136269959	chr6:136267028-136267175	2.784	-
ENSG00000135525.18	MAP7	chr6:136526362-136526660	chr6:136525831-136525971	0.689	-
ENSG00000135597.18	REPS1	chr6:138943853-138944015	chr6:138943512-138943576	0.439	-
ENSG00000135597.18	REPS1	chr6:138945219-138945372	chr6:138943512-138943576	1.796	-
ENSG00000131018.22	SYNE1	chr6:152301869-152302269	chr6:152300640-152300781	1.488	-
ENSG00000131018.22	SYNE1	chr6:152373037-152373219	chr6:152368971-152369127	4.092	-
ENSG00000112031.15	MTRF1L	chr6:152995136-152995319	chr6:152991184-152991321	3.998	-
ENSG00000112031.15	MTRF1L	chr6:152995136-152995319	chr6:152991184-152991416	3.903	-
ENSG00000112031.15	MTRF1L	chr6:152994513-152994808	chr6:152991184-152991321	3.487	-
ENSG00000112031.15	MTRF1L	chr6:152994513-152994808	chr6:152991184-152991416	3.392	-
ENSG00000120438.11	TCP1	chr6:159789405-159789749	chr6:159785899-159785997	3.752	-
ENSG00000120438.11	TCP1	chr6:159789405-159789749	chr6:159785899-159786020	3.729	-
ENSG00000120438.11	TCP1	chr6:159789405-159789749	chr6:159788057-159788143	1.606	-
ENSG00000120438.11	TCP1	chr6:159789405-159789749	chr6:159787742-159787871	1.878	-
ENSG00000130023.15	ERMARD	chr6:169751622-169751663	chr6:169756337-169756439	4.715	+
ENSG00000130023.15	ERMARD	chr6:169751622-169751663	chr6:169755282-169755422	3.66	+
ENSG00000130023.15	ERMARD	chr6:169751622-169751663	chr6:169753943-169754032	2.321	+
ENSG00000130023.15	ERMARD	chr6:169751622-169751663	chr6:169753863-169754032	2.241	+
ENSG00000130023.15	ERMARD	chr6:169751622-169751663	chr6:169755287-169755422	3.665	+
ENSG00000112592.13	TBP	chr6:170554605-170554704	chr6:170556878-170557083	2.273	+
ENSG00000112592.13	TBP	chr6:170554605-170554704	chr6:170556881-170557083	2.276	+
ENSG00000197461.13	PDGFA	chr7:519960-520296	chr7:518938-519068	1.228	-
ENSG00000164818.15	DNAAF5	chr7:726701-727315	chr7:729724-729847	3.023	+
ENSG00000164818.15	DNAAF5	chr7:726701-727315	chr7:729662-729847	2.961	+
ENSG00000164828.17	SUN1	chr7:830930-831034	chr7:832504-832601	1.574	+
ENSG00000164828.17	SUN1	chr7:851167-851482	chr7:854919-855006	3.752	+
ENSG00000164828.17	SUN1	chr7:831922-832101	chr7:832504-832601	0.582	+
ENSG00000164855.15	TMEM184A	chr7:1550817-1550982	chr7:1550122-1550198	0.784	-
ENSG00000002822.15	MAD1L1	chr7:2232872-2233243	chr7:2230548-2230724	2.519	-
ENSG00000002822.15	MAD1L1	chr7:2232872-2233243	chr7:2230548-2230764	2.479	-
ENSG00000106263.17	EIF3B	chr7:2363021-2363127	chr7:2366524-2366591	3.503	+
ENSG00000075624.13	ACTB	chr7:5530524-5530709	chr7:5529160-5529663	1.046	-
ENSG00000086232.12	EIF2AK1	chr7:6046723-6047091	chr7:6046070-6046151	0.94	-
ENSG00000146574.15	CCZ1B	chr7:6826078-6826770	chr7:6824454-6824548	2.222	-
ENSG00000136261.14	BZW2	chr7:16661272-16661312	chr7:16665436-16665501	4.164	+
ENSG00000136261.14	BZW2	chr7:16661214-16661252	chr7:16665436-16665501	4.222	+
ENSG00000136261.14	BZW2	chr7:16662133-16662254	chr7:16665436-16665501	3.303	+
ENSG00000136243.16	NUPL2	chr7:23181827-23182489	chr7:23185069-23185298	3.242	+
ENSG00000169193.11	CCDC126	chr7:23597379-23597605	chr7:23597966-23598051	0.587	+
ENSG00000188732.10	FAM221A	chr7:23680130-23680283	chr7:23684498-23684672	4.368	+
ENSG00000136193.16	SCRN1	chr7:29969804-29969938	chr7:29968908-29969068	0.87	-
ENSG00000006625.17	GGCT	chr7:30504569-30504844	chr7:30500535-30500681	4.163	-
ENSG00000106128.18	GHRHR	chr7:30969533-30969964	chr7:30973984-30974138	4.451	+
ENSG00000122545.18	SEPT7	chr7:35846760-35847047	chr7:35847914-35848004	1.154	+
ENSG00000011426.10	ANLN	chr7:36406181-36406570	chr7:36411058-36411166	4.877	+
ENSG00000122678.16	POLM	chr7:44082251-44082540	chr7:44079860-44079959	2.581	-
ENSG00000122678.16	POLM	chr7:44082251-44082540	chr7:44079570-44079741	2.799	-
ENSG00000183696.13	UPP1	chr7:48088628-48088923	chr7:48089211-48089418	0.583	+
ENSG00000146731.10	CCT6A	chr7:56051630-56051985	chr7:56054368-56054503	2.738	+
ENSG00000129103.17	SUMF2	chr7:56064002-56064378	chr7:56068481-56068638	4.479	+
ENSG00000129103.17	SUMF2	chr7:56064002-56064378	chr7:56068481-56068647	4.479	+
ENSG00000196247.11	ZNF107	chr7:64689355-64690525	chr7:64691864-64691960	2.509	+
ENSG00000169919.16	GUSB	chr7:65981851-65981971	chr7:65980223-65980409	1.562	-
ENSG00000169919.16	GUSB	chr7:65981851-65981971	chr7:65979833-65979911	2.06	-
ENSG00000169919.16	GUSB	chr7:65981851-65981971	chr7:65979398-65979541	2.43	-
ENSG00000169919.16	GUSB	chr7:65981851-65981971	chr7:65979726-65979911	2.06	-
ENSG00000169919.16	GUSB	chr7:65979386-65979541	chr7:65974918-65975071	4.47	-
ENSG00000198874.12	TYW1	chr7:66996815-66996982	chr7:66998816-66998954	2.001	+
ENSG00000106638.15	TBL2	chr7:73576541-73576748	chr7:73574382-73574804	1.944	-
ENSG00000106638.15	TBL2	chr7:73576541-73576748	chr7:73574382-73574571	2.177	-
ENSG00000106638.15	TBL2	chr7:73576541-73576748	chr7:73574382-73574513	2.235	-
ENSG00000106638.15	TBL2	chr7:73577973-73578419	chr7:73574382-73574804	3.615	-
ENSG00000106638.15	TBL2	chr7:73577973-73578419	chr7:73574382-73574571	3.848	-
ENSG00000106638.15	TBL2	chr7:73577973-73578419	chr7:73574382-73574513	3.906	-
ENSG00000071462.11	WBSCR22	chr7:73683568-73683673	chr7:73686998-73687095	3.43	+
ENSG00000071462.11	WBSCR22	chr7:73683025-73683383	chr7:73686998-73687095	3.973	+
ENSG00000106077.18	ABHD11	chr7:73738646-73738867	chr7:73736928-73737110	1.757	-
ENSG00000106077.18	ABHD11	chr7:73738646-73738867	chr7:73736928-73737220	1.647	-
ENSG00000106077.18	ABHD11	chr7:73738646-73738867	chr7:73737220-73737391	1.476	-
ENSG00000106077.18	ABHD11	chr7:73738646-73738867	chr7:73737220-73737360	1.507	-
ENSG00000086730.16	LAT2	chr7:74220458-74220619	chr7:74221636-74221692	1.178	+
ENSG00000049541.10	RFC2	chr7:74254271-74254458	chr7:74252428-74252498	1.96	-
ENSG00000164659.14	KIAA1324L	chr7:86965809-86965975	chr7:86964903-86965024	0.951	-
ENSG00000135164.18	DMTF1	chr7:87152361-87152944	chr7:87154227-87154278	1.866	+
ENSG00000135164.18	DMTF1	chr7:87192477-87193493	chr7:87194683-87194828	2.206	+
ENSG00000075142.13	SRI	chr7:88219976-88220079	chr7:88218858-88218942	1.137	-
ENSG00000105792.19	CFAP69	chr7:90258098-90258163	chr7:90261946-90262056	3.848	+
ENSG00000105792.19	CFAP69	chr7:90258098-90258163	chr7:90261946-90262050	3.848	+
ENSG00000001631.15	KRIT1	chr7:92245427-92246166	chr7:92244001-92244149	2.017	-
ENSG00000006128.11	TAC1	chr7:97731908-97732195	chr7:97734247-97734292	2.339	+
ENSG00000006128.11	TAC1	chr7:97731908-97732195	chr7:97736298-97736352	4.39	+
ENSG00000070669.16	ASNS	chr7:97872351-97872542	chr7:97868907-97869105	3.437	-
ENSG00000070669.16	ASNS	chr7:97872351-97872542	chr7:97869777-97869813	2.729	-
ENSG00000070669.16	ASNS	chr7:97869778-97869977	chr7:97868907-97869105	0.872	-
ENSG00000070669.16	ASNS	chr7:97871681-97872165	chr7:97868907-97869105	3.06	-
ENSG00000070669.16	ASNS	chr7:97871681-97872165	chr7:97869777-97869813	2.352	-
ENSG00000166448.14	TMEM130	chr7:98865798-98866946	chr7:98863094-98863400	3.546	-
ENSG00000106245.10	BUD31	chr7:99415136-99415266	chr7:99416137-99416260	1.001	+
ENSG00000198556.13	ZNF789	chr7:99472841-99473056	chr7:99476402-99476480	3.561	+
ENSG00000166526.16	ZNF3	chr7:100082301-100082548	chr7:100079535-100079656	2.892	-
ENSG00000168090.9	COPS6	chr7:100088954-100089066	chr7:100090398-100090487	1.444	+
ENSG00000221838.9	AP4M1	chr7:100101549-100102393	chr7:100105044-100105098	3.495	+
ENSG00000221838.9	AP4M1	chr7:100101549-100102393	chr7:100102863-100102960	1.314	+
ENSG00000221838.9	AP4M1	chr7:100101549-100102393	chr7:100102674-100102781	1.125	+
ENSG00000221838.9	AP4M1	chr7:100101549-100102393	chr7:100102674-100102746	1.125	+
ENSG00000221838.9	AP4M1	chr7:100101549-100102393	chr7:100104873-100104940	3.324	+
ENSG00000188186.10	LAMTOR4	chr7:100148978-100149053	chr7:100149498-100149579	0.52	+
ENSG00000188186.10	LAMTOR4	chr7:100148978-100149053	chr7:100149498-100149565	0.52	+
ENSG00000146826.16	C7orf43	chr7:100157633-100157762	chr7:100156385-100156549	1.213	-
ENSG00000146826.16	C7orf43	chr7:100158089-100158715	chr7:100156385-100156549	2.166	-
ENSG00000146826.16	C7orf43	chr7:100158089-100158715	chr7:100157632-100157762	0.953	-
ENSG00000146826.16	C7orf43	chr7:100157293-100157459	chr7:100156385-100156549	0.91	-
ENSG00000197093.10	GAL3ST4	chr7:100168546-100168750	chr7:100166501-100166805	1.945	-
ENSG00000239521.7	GATS	chr7:100214970-100215179	chr7:100213046-100213133	2.046	-
ENSG00000121716.20	PILRB	chr7:100352176-100352478	chr7:100353894-100354012	1.718	+
ENSG00000121716.20	PILRB	chr7:100352176-100352478	chr7:100353372-100354012	1.196	+
ENSG00000121716.20	PILRB	chr7:100352176-100352478	chr7:100353372-100353483	1.196	+
ENSG00000121716.20	PILRB	chr7:100352176-100352478	chr7:100353209-100353270	1.033	+
ENSG00000078487.17	ZCWPW1	chr7:100409428-100409545	chr7:100405012-100405093	4.452	-
ENSG00000106330.11	MOSPD3	chr7:100612102-100612241	chr7:100613193-100613269	1.091	+
ENSG00000106330.11	MOSPD3	chr7:100612372-100612485	chr7:100613193-100613269	0.821	+
ENSG00000106327.12	TFR2	chr7:100631806-100632060	chr7:100629252-100629372	2.688	-
ENSG00000077080.9	ACTL6B	chr7:100656330-100656461	chr7:100655802-100655879	0.582	-
ENSG00000172354.9	GNB2	chr7:100673531-100673923	chr7:100676176-100676322	2.645	+
ENSG00000172354.9	GNB2	chr7:100673531-100673923	chr7:100677351-100677415	3.82	+
ENSG00000196411.9	EPHB4	chr7:100807365-100807580	chr7:100805165-100805321	2.259	-
ENSG00000146828.17	SLC12A9	chr7:100852719-100852839	chr7:100856867-100857176	4.148	+
ENSG00000146828.17	SLC12A9	chr7:100852719-100852839	chr7:100854155-100854378	1.436	+
ENSG00000087085.13	ACHE	chr7:100896553-100896974	chr7:100892333-100892643	4.331	-
ENSG00000087085.13	ACHE	chr7:100896553-100896974	chr7:100892333-100892818	4.156	-
ENSG00000087085.13	ACHE	chr7:100896553-100896974	chr7:100892333-100892554	4.42	-
ENSG00000087085.13	ACHE	chr7:100896553-100896974	chr7:100892686-100892818	4.156	-
ENSG00000087085.13	ACHE	chr7:100895802-100895920	chr7:100892333-100892643	3.277	-
ENSG00000087085.13	ACHE	chr7:100895802-100895920	chr7:100892333-100892818	3.102	-
ENSG00000087085.13	ACHE	chr7:100895802-100895920	chr7:100892333-100892554	3.366	-
ENSG00000087085.13	ACHE	chr7:100895802-100895920	chr7:100892686-100892818	3.102	-
ENSG00000087085.13	ACHE	chr7:100896059-100896132	chr7:100892333-100892643	3.489	-
ENSG00000087085.13	ACHE	chr7:100896059-100896132	chr7:100892333-100892818	3.314	-
ENSG00000087085.13	ACHE	chr7:100896059-100896132	chr7:100892333-100892554	3.578	-
ENSG00000087085.13	ACHE	chr7:100896059-100896132	chr7:100892686-100892818	3.314	-
ENSG00000106397.11	PLOD3	chr7:101218280-101218420	chr7:101217165-101217418	1.002	-
ENSG00000106397.11	PLOD3	chr7:101216695-101216842	chr7:101212529-101212655	4.187	-
ENSG00000214253.8	FIS1	chr7:101241126-101241177	chr7:101240141-101240247	0.93	-
ENSG00000214253.8	FIS1	chr7:101241590-101241785	chr7:101240141-101240247	1.538	-
ENSG00000214253.8	FIS1	chr7:101244557-101244731	chr7:101244006-101244139	0.592	-
ENSG00000214253.8	FIS1	chr7:101244557-101244731	chr7:101240141-101240247	4.484	-
ENSG00000257923.9	CUX1	chr7:101913104-101913438	chr7:101916114-101916225	3.01	+
ENSG00000128563.13	PRKRIP1	chr7:102395977-102396537	chr7:102397619-102397698	1.642	+
ENSG00000160991.15	ORAI2	chr7:102433530-102433661	chr7:102436201-102436333	2.671	+
ENSG00000160991.15	ORAI2	chr7:102433530-102433661	chr7:102436229-102436333	2.699	+
ENSG00000160991.15	ORAI2	chr7:102433530-102433661	chr7:102436224-102436333	2.694	+
ENSG00000170667.14	RASA4B	chr7:102493116-102493311	chr7:102490985-102491123	2.188	-
ENSG00000168255.19	POLR2J3	chr7:102571723-102572656	chr7:102569834-102569924	2.732	-
ENSG00000105808.17	RASA4	chr7:102612072-102612142	chr7:102611085-102611142	1.0	-
ENSG00000075790.10	BCAP29	chr7:107579977-107580301	chr7:107580645-107580864	0.668	+
ENSG00000075790.10	BCAP29	chr7:107579977-107580301	chr7:107580758-107580864	0.781	+
ENSG00000106348.16	IMPDH1	chr7:128409289-128409486	chr7:128405766-128405865	3.621	-
ENSG00000106348.16	IMPDH1	chr7:128409756-128410252	chr7:128409440-128409484	0.768	-
ENSG00000106348.16	IMPDH1	chr7:128409756-128410252	chr7:128405766-128405865	4.387	-
ENSG00000091732.15	ZC3HC1	chr7:130051221-130051451	chr7:130048973-130049144	2.307	-
ENSG00000106477.18	CEP41	chr7:130402648-130402799	chr7:130400038-130400254	2.545	-
ENSG00000059377.16	TBXAS1	chr7:139778136-139778150	chr7:139780739-139780824	2.603	+
ENSG00000059377.16	TBXAS1	chr7:139778136-139778150	chr7:139782665-139782729	4.529	+
ENSG00000059377.16	TBXAS1	chr7:139778248-139778471	chr7:139780739-139780824	2.491	+
ENSG00000059377.16	TBXAS1	chr7:139778248-139778471	chr7:139782665-139782729	4.417	+
ENSG00000059378.12	PARP12	chr7:140041379-140041839	chr7:140037714-140037856	3.983	-
ENSG00000157800.17	SLC37A3	chr7:140352062-140352181	chr7:140348625-140348767	3.414	-
ENSG00000157800.17	SLC37A3	chr7:140352062-140352181	chr7:140351272-140351451	0.73	-
ENSG00000157800.17	SLC37A3	chr7:140348458-140348767	chr7:140345215-140345263	3.504	-
ENSG00000157800.17	SLC37A3	chr7:140348458-140348767	chr7:140345868-140345970	2.797	-
ENSG00000258227.6	CLEC5A	chr7:141946807-141947007	chr7:141946213-141946312	0.695	-
ENSG00000258227.6	CLEC5A	chr7:141946807-141947007	chr7:141943895-141943964	3.043	-
ENSG00000106123.11	EPHB6	chr7:142862756-142863327	chr7:142863630-142863695	0.874	+
ENSG00000159784.17	FAM131B	chr7:143362016-143362080	chr7:143359325-143359518	2.562	-
ENSG00000159784.17	FAM131B	chr7:143362016-143362080	chr7:143359731-143359767	2.313	-
ENSG00000159784.17	FAM131B	chr7:143362016-143362080	chr7:143359325-143359419	2.661	-
ENSG00000159840.15	ZYX	chr7:143381907-143382091	chr7:143382592-143382685	0.685	+
ENSG00000197558.11	SSPO	chr7:149821862-149822197	chr7:149826449-149826577	4.587	+
ENSG00000197558.11	SSPO	chr7:149821862-149822197	chr7:149823723-149823848	1.861	+
ENSG00000197558.11	SSPO	chr7:149821862-149822197	chr7:149823351-149823482	1.489	+
ENSG00000197558.11	SSPO	chr7:149821862-149822197	chr7:149826074-149826277	4.212	+
ENSG00000197558.11	SSPO	chr7:149821862-149822197	chr7:149826678-149826821	4.816	+
ENSG00000197558.11	SSPO	chr7:149821862-149822197	chr7:149822511-149822679	0.649	+
ENSG00000197558.11	SSPO	chr7:149821862-149822197	chr7:149825799-149825938	3.937	+
ENSG00000171130.17	ATP6V0E2	chr7:149874804-149875033	chr7:149878677-149878790	3.873	+
ENSG00000171130.17	ATP6V0E2	chr7:149874804-149875033	chr7:149878677-149878746	3.873	+
ENSG00000002933.7	TMEM176A	chr7:150800403-150800968	chr7:150804361-150804485	3.958	+
ENSG00000002933.7	TMEM176A	chr7:150800403-150800968	chr7:150804361-150804472	3.958	+
ENSG00000181652.19	ATG9B	chr7:151023445-151023516	chr7:151018619-151019374	4.142	-
ENSG00000213199.7	ASIC3	chr7:151048292-151049419	chr7:151051171-151051319	2.879	+
ENSG00000213199.7	ASIC3	chr7:151048292-151049419	chr7:151052415-151052474	4.123	+
ENSG00000164885.12	CDK5	chr7:151057344-151057744	chr7:151055752-151055848	1.896	-
ENSG00000133612.18	AGAP3	chr7:151119197-151119254	chr7:151119986-151120145	0.789	+
ENSG00000133612.18	AGAP3	chr7:151134400-151134568	chr7:151138142-151138313	3.742	+
ENSG00000133612.18	AGAP3	chr7:151116307-151116650	chr7:151119986-151120145	3.679	+
ENSG00000082014.16	SMARCD3	chr7:151245978-151246149	chr7:151245459-151245671	0.478	-
ENSG00000127377.8	CRYGN	chr7:151440345-151440813	chr7:151436179-151436325	4.488	-
ENSG00000106617.13	PRKAG2	chr7:151632571-151633165	chr7:151632068-151632138	1.027	-
ENSG00000154328.15	NEIL2	chr8:11769639-11770335	chr8:11771445-11771585	1.806	+
ENSG00000079459.12	FDFT1	chr8:11802239-11802455	chr8:11802758-11802931	0.519	+
ENSG00000164733.20	CTSB	chr8:11868877-11868917	chr8:11864375-11864463	4.454	-
ENSG00000164733.20	CTSB	chr8:11868877-11868917	chr8:11864375-11864483	4.434	-
ENSG00000164733.20	CTSB	chr8:11867254-11867693	chr8:11864375-11864463	3.23	-
ENSG00000164733.20	CTSB	chr8:11867254-11867693	chr8:11864375-11864483	3.21	-
ENSG00000164733.20	CTSB	chr8:11868922-11869448	chr8:11864375-11864463	4.985	-
ENSG00000164733.20	CTSB	chr8:11868922-11869448	chr8:11864375-11864483	4.965	-
ENSG00000164733.20	CTSB	chr8:11867970-11868229	chr8:11864375-11864463	3.766	-
ENSG00000164733.20	CTSB	chr8:11867970-11868229	chr8:11864375-11864483	3.746	-
ENSG00000104760.16	FGL1	chr8:17895225-17895404	chr8:17891680-17891829	3.575	-
ENSG00000078674.17	PCM1	chr8:17922840-17923188	chr8:17924712-17924780	1.872	+
ENSG00000104613.11	INTS10	chr8:19817140-19817666	chr8:19820378-19820518	3.238	+
ENSG00000104613.11	INTS10	chr8:19817140-19817666	chr8:19819572-19819676	2.432	+
ENSG00000147443.12	DOK2	chr8:21913539-21913860	chr8:21911900-21911988	1.872	-
ENSG00000147443.12	DOK2	chr8:21913539-21913860	chr8:21912228-21912510	1.35	-
ENSG00000158806.13	NPM2	chr8:22024125-22024623	chr8:22025215-22025306	1.09	+
ENSG00000158815.10	FGF17	chr8:22042398-22042963	chr8:22046526-22046633	4.128	+
ENSG00000168484.12	SFTPC	chr8:22158613-22159081	chr8:22162573-22162732	3.96	+
ENSG00000168495.12	POLR3D	chr8:22245104-22245220	chr8:22248153-22248278	3.049	+
ENSG00000168495.12	POLR3D	chr8:22245104-22245220	chr8:22249043-22249309	3.939	+
ENSG00000197181.11	PIWIL2	chr8:22352799-22353212	chr8:22354270-22354378	1.471	+
ENSG00000120896.13	SORBS3	chr8:22564773-22565665	chr8:22565825-22566484	1.052	+
ENSG00000120896.13	SORBS3	chr8:22564773-22565665	chr8:22566344-22566484	1.571	+
ENSG00000120896.13	SORBS3	chr8:22564773-22565665	chr8:22565825-22565872	1.052	+
ENSG00000241852.9	C8orf58	chr8:22599601-22599760	chr8:22602536-22602643	2.935	+
ENSG00000241852.9	C8orf58	chr8:22599601-22599760	chr8:22602560-22602643	2.959	+
ENSG00000158941.16	CCAR2	chr8:22605038-22605418	chr8:22605735-22605831	0.697	+
ENSG00000147457.13	CHMP7	chr8:23246091-23246994	chr8:23249209-23249381	3.118	+
ENSG00000042980.12	ADAM28	chr8:24346948-24347032	chr8:24349863-24349972	2.915	+
ENSG00000147459.17	DOCK5	chr8:25296513-25296648	chr8:25300575-25300657	4.062	+
ENSG00000104756.15	KCTD9	chr8:25450379-25450611	chr8:25446079-25446250	4.361	-
ENSG00000104756.15	KCTD9	chr8:25450379-25450611	chr8:25446128-25446250	4.361	-
ENSG00000134014.16	ELP3	chr8:28092838-28093360	chr8:28097218-28097318	4.38	+
ENSG00000104691.14	UBXN8	chr8:30751396-30751518	chr8:30754664-30754787	3.268	+
ENSG00000104691.14	UBXN8	chr8:30751396-30751518	chr8:30754664-30754749	3.268	+
ENSG00000129691.15	ASH2L	chr8:38105793-38106139	chr8:38106377-38106444	0.584	+
ENSG00000129691.15	ASH2L	chr8:38105793-38106139	chr8:38107020-38107166	1.227	+
ENSG00000085788.13	DDHD2	chr8:38231343-38231859	chr8:38234393-38234584	3.05	+
ENSG00000085788.13	DDHD2	chr8:38231343-38231859	chr8:38234393-38234510	3.05	+
ENSG00000085788.13	DDHD2	chr8:38231343-38231859	chr8:38234399-38234584	3.056	+
ENSG00000147526.19	TACC1	chr8:38824652-38824762	chr8:38825310-38825368	0.658	+
ENSG00000147526.19	TACC1	chr8:38824652-38824762	chr8:38825307-38825368	0.655	+
ENSG00000029534.19	ANK1	chr8:41665533-41665830	chr8:41661875-41661941	3.889	-
ENSG00000029534.19	ANK1	chr8:41665533-41665830	chr8:41661800-41661941	3.889	-
ENSG00000029534.19	ANK1	chr8:41665533-41665830	chr8:41661429-41661564	4.266	-
ENSG00000070501.11	POLB	chr8:42338454-42338685	chr8:42339011-42339069	0.557	+
ENSG00000078668.13	VDAC3	chr8:42391624-42391928	chr8:42393810-42393884	2.186	+
ENSG00000078668.13	VDAC3	chr8:42391624-42391928	chr8:42395083-42395133	3.459	+
ENSG00000078668.13	VDAC3	chr8:42391624-42391928	chr8:42393844-42393884	2.22	+
ENSG00000168522.12	FNTA	chr8:43056592-43057307	chr8:43059091-43059177	2.499	+
ENSG00000253729.7	PRKDC	chr8:47778459-47778719	chr8:47776843-47776983	1.736	-
ENSG00000120992.17	LYPLA1	chr8:54101350-54101554	chr8:54100907-54100939	0.615	-
ENSG00000167904.14	TMEM68	chr8:55746172-55748115	chr8:55743480-55743620	4.495	-
ENSG00000167904.14	TMEM68	chr8:55746172-55748115	chr8:55745060-55745121	2.994	-
ENSG00000167904.14	TMEM68	chr8:55763936-55763980	chr8:55762634-55763028	0.952	-
ENSG00000167904.14	TMEM68	chr8:55745061-55746047	chr8:55743480-55743620	2.427	-
ENSG00000137575.11	SDCBP	chr8:58560284-58561795	chr8:58565018-58565066	4.734	+
ENSG00000137575.11	SDCBP	chr8:58560284-58561795	chr8:58565018-58565084	4.734	+
ENSG00000137575.11	SDCBP	chr8:58560284-58561795	chr8:58565021-58565084	4.737	+
ENSG00000198363.17	ASPH	chr8:61637947-61638046	chr8:61633682-61633727	4.319	-
ENSG00000137563.11	GGH	chr8:63028145-63028485	chr8:63023906-63023997	4.488	-
ENSG00000147576.15	ADHFE1	chr8:66439236-66439735	chr8:66440161-66440199	0.925	+
ENSG00000147576.15	ADHFE1	chr8:66439236-66439735	chr8:66442797-66442844	3.561	+
ENSG00000121022.13	COPS5	chr8:67083687-67083783	chr8:67080881-67081096	2.687	-
ENSG00000147601.13	TERF1	chr8:73012857-73012931	chr8:73013894-73013990	1.037	+
ENSG00000164751.14	PEX2	chr8:76986494-76986527	chr8:76986186-76986296	0.231	-
ENSG00000104432.13	IL7	chr8:78740002-78740082	chr8:78736473-78736527	3.555	-
ENSG00000104432.13	IL7	chr8:78740002-78740082	chr8:78738503-78738635	1.447	-
ENSG00000176731.11	C8orf59	chr8:85218626-85219363	chr8:85214920-85215037	4.326	-
ENSG00000085719.12	CPNE3	chr8:86514427-86514722	chr8:86515461-86515499	1.034	+
ENSG00000164941.13	INTS8	chr8:94823210-94823561	chr8:94827262-94827403	4.052	+
ENSG00000164941.13	INTS8	chr8:94823210-94823561	chr8:94824892-94825067	1.682	+
ENSG00000156482.10	RPL30	chr8:98045715-98046469	chr8:98044826-98045088	1.381	-
ENSG00000156482.10	RPL30	chr8:98045715-98046469	chr8:98044942-98045088	1.381	-
ENSG00000164924.17	YWHAZ	chr8:100950406-100950557	chr8:100948595-100948900	1.657	-
ENSG00000164924.17	YWHAZ	chr8:100953269-100953388	chr8:100951928-100952125	1.263	-
ENSG00000164924.17	YWHAZ	chr8:100953269-100953388	chr8:100951928-100952308	1.08	-
ENSG00000164924.17	YWHAZ	chr8:100953269-100953388	chr8:100948595-100948900	4.488	-
ENSG00000164924.17	YWHAZ	chr8:100951456-100951595	chr8:100948595-100948900	2.695	-
ENSG00000164924.17	YWHAZ	chr8:100951186-100951449	chr8:100948595-100948900	2.549	-
ENSG00000164924.17	YWHAZ	chr8:100952850-100953057	chr8:100951928-100952125	0.932	-
ENSG00000164924.17	YWHAZ	chr8:100952850-100953057	chr8:100951928-100952308	0.749	-
ENSG00000164924.17	YWHAZ	chr8:100952850-100953057	chr8:100948595-100948900	4.157	-
ENSG00000120963.11	ZNF706	chr8:101205854-101206193	chr8:101202332-101202452	3.741	-
ENSG00000104408.9	EIF3E	chr8:108242112-108242833	chr8:108239957-108240075	2.758	-
ENSG00000104408.9	EIF3E	chr8:108242112-108242833	chr8:108241798-108241913	0.92	-
ENSG00000104408.9	EIF3E	chr8:108242112-108242833	chr8:108239957-108240098	2.735	-
ENSG00000147642.16	SYBU	chr8:109644636-109644817	chr8:109642727-109642932	1.885	-
ENSG00000147642.16	SYBU	chr8:109644636-109644817	chr8:109642727-109642947	1.87	-
ENSG00000147642.16	SYBU	chr8:109644636-109644817	chr8:109642727-109642929	1.888	-
ENSG00000147679.11	UTP23	chr8:116766503-116766791	chr8:116770191-116770366	3.688	+
ENSG00000165071.14	TMEM71	chr8:132760476-132760712	chr8:132757233-132757294	3.418	-
ENSG00000165071.14	TMEM71	chr8:132760476-132760712	chr8:132758839-132758915	1.797	-
ENSG00000169398.19	PTK2	chr8:140706119-140706205	chr8:140702569-140702707	3.498	-
ENSG00000105339.10	DENND3	chr8:141157395-141158287	chr8:141160631-141160787	3.236	+
ENSG00000284505.1	LYNX1	chr8:142777759-142778224	chr8:142775340-142775363	2.861	-
ENSG00000250571.6	GLI4	chr8:143267433-143267484	chr8:143269359-143269520	1.926	+
ENSG00000204839.8	MROH6	chr8:143572421-143572971	chr8:143568141-143568261	4.71	-
ENSG00000147813.15	NAPRT	chr8:143577657-143578649	chr8:143577061-143577177	1.472	-
ENSG00000104529.17	EEF1D	chr8:143588828-143590460	chr8:143586218-143586290	4.17	-
ENSG00000104529.17	EEF1D	chr8:143592089-143592169	chr8:143588990-143590081	2.088	-
ENSG00000104529.17	EEF1D	chr8:143592089-143592169	chr8:143590607-143590738	1.431	-
ENSG00000104529.17	EEF1D	chr8:143592647-143592942	chr8:143588990-143590081	2.861	-
ENSG00000104529.17	EEF1D	chr8:143592647-143592942	chr8:143590607-143590738	2.204	-
ENSG00000104529.17	EEF1D	chr8:143590608-143590893	chr8:143586218-143586290	4.603	-
ENSG00000104529.17	EEF1D	chr8:143590608-143590893	chr8:143588990-143590081	0.812	-
ENSG00000181135.15	ZNF707	chr8:143684452-143685067	chr8:143689203-143689301	4.751	+
ENSG00000181085.14	MAPK15	chr8:143716259-143716443	chr8:143720999-143721105	4.74	+
ENSG00000180900.18	SCRIB	chr8:143794079-143794236	chr8:143791875-143791913	2.323	-
ENSG00000179950.13	PUF60	chr8:143824798-143825140	chr8:143824312-143824399	0.741	-
ENSG00000179950.13	PUF60	chr8:143824798-143825140	chr8:143824312-143824396	0.744	-
ENSG00000179950.13	PUF60	chr8:143824798-143825140	chr8:143820665-143820716	4.424	-
ENSG00000179950.13	PUF60	chr8:143822486-143823282	chr8:143820665-143820716	2.566	-
ENSG00000179950.13	PUF60	chr8:143828984-143829044	chr8:143824312-143824399	4.645	-
ENSG00000179950.13	PUF60	chr8:143828984-143829044	chr8:143824312-143824396	4.648	-
ENSG00000185189.17	NRBP2	chr8:143837039-143837174	chr8:143835819-143835875	1.299	-
ENSG00000185189.17	NRBP2	chr8:143840306-143840630	chr8:143835819-143835875	4.755	-
ENSG00000178685.13	PARP10	chr8:143989517-143989987	chr8:143985720-143985975	4.012	-
ENSG00000178685.13	PARP10	chr8:143989517-143989987	chr8:143986054-143986233	3.754	-
ENSG00000178685.13	PARP10	chr8:143986755-143987181	chr8:143985720-143985975	1.206	-
ENSG00000178685.13	PARP10	chr8:143986755-143987181	chr8:143986054-143986233	0.948	-
ENSG00000178719.16	GRINA	chr8:143990058-143990311	chr8:143991877-143991949	1.819	+
ENSG00000178719.16	GRINA	chr8:143990058-143990311	chr8:143991877-143992078	1.819	+
ENSG00000178719.16	GRINA	chr8:143990677-143990907	chr8:143991877-143991949	1.2	+
ENSG00000178719.16	GRINA	chr8:143990677-143990907	chr8:143991877-143992078	1.2	+
ENSG00000197858.10	GPAA1	chr8:144082590-144082804	chr8:144083123-144083303	0.533	+
ENSG00000179526.16	SHARPIN	chr8:144100743-144100842	chr8:144099080-144099205	1.637	-
ENSG00000179698.13	WDR97	chr8:144107726-144107862	chr8:144112223-144112349	4.497	+
ENSG00000185122.10	HSF1	chr8:144309034-144309594	chr8:144313845-144313911	4.811	+
ENSG00000185122.10	HSF1	chr8:144309034-144309594	chr8:144311173-144311249	2.139	+
ENSG00000147804.9	SLC39A4	chr8:144416598-144416895	chr8:144415809-144416091	0.804	-
ENSG00000147804.9	SLC39A4	chr8:144416598-144416895	chr8:144413236-144413389	3.506	-
ENSG00000147804.9	SLC39A4	chr8:144415810-144416512	chr8:144413236-144413389	3.123	-
ENSG00000147804.9	SLC39A4	chr8:144413958-144414095	chr8:144413236-144413389	0.706	-
ENSG00000147789.15	ZNF7	chr8:144827464-144827891	chr8:144829522-144829604	2.058	+
ENSG00000147789.15	ZNF7	chr8:144827464-144827891	chr8:144829426-144829604	1.962	+
ENSG00000147789.15	ZNF7	chr8:144827464-144827891	chr8:144829477-144829604	2.013	+
ENSG00000147789.15	ZNF7	chr8:144827464-144827891	chr8:144829444-144829604	1.98	+
ENSG00000172785.18	CBWD1	chr9:165983-167605	chr9:163977-164037	3.568	-
ENSG00000080503.22	SMARCA2	chr9:2157680-2157890	chr9:2159813-2159909	2.133	+
ENSG00000080503.22	SMARCA2	chr9:2158239-2158392	chr9:2159813-2159909	1.574	+
ENSG00000080503.22	SMARCA2	chr9:2158449-2158978	chr9:2159813-2159909	1.364	+
ENSG00000178445.9	GLDC	chr9:6605131-6605370	chr9:6604587-6604784	0.586	-
ENSG00000205442.12	IZUMO3	chr9:24545889-24545946	chr9:24544742-24544760	1.186	-
ENSG00000137073.21	UBAP2	chr9:33934054-33934364	chr9:33932561-33932628	1.736	-
ENSG00000165006.13	UBAP1	chr9:34220439-34220467	chr9:34220907-34220948	0.468	+
ENSG00000137070.17	IL11RA	chr9:34650702-34652057	chr9:34655604-34655665	4.902	+
ENSG00000137070.17	IL11RA	chr9:34653864-34654019	chr9:34655604-34655665	1.74	+
ENSG00000137070.17	IL11RA	chr9:34653864-34654019	chr9:34656738-34656908	2.874	+
ENSG00000221829.9	FANCG	chr9:35079151-35080016	chr9:35078140-35078343	1.673	-
ENSG00000165283.15	STOML2	chr9:35103050-35103195	chr9:35102685-35102823	0.372	-
ENSG00000165283.15	STOML2	chr9:35103050-35103195	chr9:35101425-35101560	1.635	-
ENSG00000107140.15	TESK1	chr9:35605305-35605838	chr9:35607326-35607409	2.021	+
ENSG00000137078.8	SIT1	chr9:35650754-35650950	chr9:35650501-35650637	0.313	-
ENSG00000107159.12	CA9	chr9:35673856-35674362	chr9:35676296-35676389	2.44	+
ENSG00000159899.14	NPR2	chr9:35806065-35806233	chr9:35808508-35808683	2.443	+
ENSG00000137098.13	SPAG8	chr9:35812104-35812272	chr9:35810246-35810309	1.963	-
ENSG00000137098.13	SPAG8	chr9:35812104-35812272	chr9:35809403-35810309	1.963	-
ENSG00000137098.13	SPAG8	chr9:35810883-35811074	chr9:35810246-35810309	0.765	-
ENSG00000137098.13	SPAG8	chr9:35810883-35811074	chr9:35809403-35810309	0.765	-
ENSG00000122694.15	GLIPR2	chr9:36144276-36145041	chr9:36148546-36148650	4.27	+
ENSG00000107371.12	EXOSC3	chr9:37784384-37784713	chr9:37781985-37782137	2.576	-
ENSG00000215126.10	CBWD7	chr9:41174293-41174352	chr9:41171846-41171934	2.418	-
ENSG00000147996.16	CBWD5	chr9:65690967-65691026	chr9:65693385-65693473	2.418	+
ENSG00000196873.15	CBWD3	chr9:68253356-68254977	chr9:68256920-68256980	3.564	+
ENSG00000196873.15	CBWD3	chr9:68256921-68256980	chr9:68259346-68259434	2.425	+
ENSG00000119139.17	TJP2	chr9:69246226-69246790	chr9:69251034-69251364	4.808	+
ENSG00000119139.17	TJP2	chr9:69246226-69246790	chr9:69249374-69249485	3.148	+
ENSG00000107372.12	ZFAND5	chr9:72364462-72364664	chr9:72363469-72363606	1.058	-
ENSG00000135002.11	RFK	chr9:76393800-76393957	chr9:76392417-76392569	1.388	-
ENSG00000106829.18	TLE4	chr9:79573262-79573370	chr9:79576132-79576177	2.87	+
ENSG00000106829.18	TLE4	chr9:79575779-79576027	chr9:79576132-79576177	0.353	+
ENSG00000187764.11	SEMA4D	chr9:89418363-89418833	chr9:89418055-89418118	0.715	-
ENSG00000148090.11	AUH	chr9:91220805-91220992	chr9:91216058-91216106	4.886	-
ENSG00000165140.9	FBP1	chr9:94640044-94640249	chr9:94639140-94639334	0.915	-
ENSG00000148120.16	C9orf3	chr9:95056270-95056532	chr9:95060693-95060810	4.423	+
ENSG00000185920.15	PTCH1	chr9:95507229-95507417	chr9:95506406-95506599	0.818	-
ENSG00000130948.9	HSD17B3	chr9:96249910-96250052	chr9:96246555-96246590	3.462	-
ENSG00000095383.19	TBC1D2	chr9:98255173-98255721	chr9:98251784-98251926	3.795	-
ENSG00000119471.14	HSDL2	chr9:112414002-112414036	chr9:112416840-112416944	2.838	+
ENSG00000136883.13	KIF12	chr9:114099251-114099291	chr9:114097300-114097436	1.855	-
ENSG00000136883.13	KIF12	chr9:114099251-114099291	chr9:114098301-114098429	0.862	-
ENSG00000136883.13	KIF12	chr9:114099251-114099291	chr9:114096050-114096207	3.084	-
ENSG00000136883.13	KIF12	chr9:114099251-114099291	chr9:114098301-114098414	0.877	-
ENSG00000136861.17	CDK5RAP2	chr9:120458450-120458622	chr9:120453455-120453873	4.749	-
ENSG00000148180.19	GSN	chr9:121299793-121300005	chr9:121300055-121300126	0.262	+
ENSG00000095303.14	PTGS1	chr9:122375322-122375444	chr9:122377898-122378015	2.576	+
ENSG00000095303.14	PTGS1	chr9:122375322-122375444	chr9:122378774-122378918	3.452	+
ENSG00000136933.16	RABEPK	chr9:125200542-125200577	chr9:125203007-125203066	2.465	+
ENSG00000119487.16	MAPKAP1	chr9:125471083-125471905	chr9:125467971-125468109	3.796	-
ENSG00000136895.18	GARNL3	chr9:127263662-127263999	chr9:127264951-127265021	1.289	+
ENSG00000136856.17	SLC2A8	chr9:127398183-127398334	chr9:127402556-127402753	4.373	+
ENSG00000148356.13	LRSAM1	chr9:127451486-127452084	chr9:127455575-127455620	4.089	+
ENSG00000095370.19	SH2D3C	chr9:127762121-127762418	chr9:127761610-127761650	0.768	-
ENSG00000136877.14	FPGS	chr9:127803208-127803404	chr9:127807208-127807286	4.0	+
ENSG00000136877.14	FPGS	chr9:127803208-127803404	chr9:127806972-127807087	3.764	+
ENSG00000136877.14	FPGS	chr9:127803208-127803404	chr9:127806991-127807087	3.783	+
ENSG00000136877.14	FPGS	chr9:127809994-127810106	chr9:127810944-127811011	0.95	+
ENSG00000106992.17	AK1	chr9:127874877-127875007	chr9:127872689-127872853	2.154	-
ENSG00000136840.18	ST6GALNAC4	chr9:127916826-127917038	chr9:127916407-127916494	0.544	-
ENSG00000136840.18	ST6GALNAC4	chr9:127916826-127917038	chr9:127912267-127912680	4.358	-
ENSG00000148337.20	CIZ1	chr9:128191855-128191939	chr9:128190328-128190444	1.495	-
ENSG00000148337.20	CIZ1	chr9:128191855-128191939	chr9:128187862-128187934	4.005	-
ENSG00000148337.20	CIZ1	chr9:128191280-128191589	chr9:128190328-128190444	1.145	-
ENSG00000148337.20	CIZ1	chr9:128191280-128191589	chr9:128187862-128187934	3.655	-
ENSG00000148337.20	CIZ1	chr9:128191732-128191777	chr9:128190328-128190444	1.333	-
ENSG00000148337.20	CIZ1	chr9:128191732-128191777	chr9:128187862-128187934	3.843	-
ENSG00000136811.16	ODF2	chr9:128456422-128456576	chr9:128460549-128460666	4.127	+
ENSG00000136811.16	ODF2	chr9:128456422-128456576	chr9:128460512-128460666	4.09	+
ENSG00000136811.16	ODF2	chr9:128456919-128457063	chr9:128460549-128460666	3.63	+
ENSG00000136811.16	ODF2	chr9:128456919-128457063	chr9:128460512-128460666	3.593	+
ENSG00000198917.12	SPOUT1	chr9:128824771-128824869	chr9:128823746-128823894	0.975	-
ENSG00000198917.12	SPOUT1	chr9:128827032-128827210	chr9:128823746-128823894	3.316	-
ENSG00000136802.11	LRRC8A	chr9:128884995-128885388	chr9:128886014-128886121	1.019	+
ENSG00000136802.11	LRRC8A	chr9:128882502-128882909	chr9:128886014-128886121	3.512	+
ENSG00000148343.18	MIGA2	chr9:129061231-129061346	chr9:129063243-129063316	2.012	+
ENSG00000148343.18	MIGA2	chr9:129061231-129061346	chr9:129063544-129063631	2.313	+
ENSG00000148343.18	MIGA2	chr9:129061231-129061346	chr9:129063172-129063316	1.941	+
ENSG00000136819.15	C9orf78	chr9:129835139-129835281	chr9:129834706-129834766	0.515	-
ENSG00000187239.16	FNBP1	chr9:129927195-129927341	chr9:129923843-129923996	3.345	-
ENSG00000187239.16	FNBP1	chr9:129927195-129927341	chr9:129923843-129924026	3.315	-
ENSG00000130713.15	EXOSC2	chr9:130693721-130693913	chr9:130698161-130698251	4.44	+
ENSG00000130713.15	EXOSC2	chr9:130693721-130693913	chr9:130697581-130697627	3.86	+
ENSG00000126883.16	NUP214	chr9:131192124-131192292	chr9:131195232-131195294	3.108	+
ENSG00000126883.16	NUP214	chr9:131132596-131132659	chr9:131135939-131136006	3.343	+
ENSG00000125482.12	TTF1	chr9:132406790-132406851	chr9:132401454-132402828	4.023	-
ENSG00000165702.13	GFI1B	chr9:132986659-132986778	chr9:132989060-132989198	2.401	+
ENSG00000160271.14	RALGDS	chr9:133108673-133108866	chr9:133107084-133107300	1.566	-
ENSG00000148300.11	REXO4	chr9:133415662-133415900	chr9:133414664-133414833	1.067	-
ENSG00000148300.11	REXO4	chr9:133415662-133415900	chr9:133414664-133415011	0.889	-
ENSG00000160323.18	ADAMTS13	chr9:133455648-133455799	chr9:133457909-133458094	2.261	+
ENSG00000160325.14	CACFD1	chr9:133462171-133462219	chr9:133465321-133465447	3.15	+
ENSG00000122133.16	PAEP	chr9:135561756-135561897	chr9:135564243-135564354	2.487	+
ENSG00000165688.11	PMPCA	chr9:136411118-136411405	chr9:136414552-136414647	3.434	+
ENSG00000165688.11	PMPCA	chr9:136411118-136411405	chr9:136412809-136412892	1.691	+
ENSG00000148396.18	SEC16A	chr9:136448250-136448842	chr9:136445644-136445719	3.123	-
ENSG00000172889.15	EGFL7	chr9:136665788-136665817	chr9:136668240-136668362	2.452	+
ENSG00000177943.13	MAMDC4	chr9:136850943-136851105	chr9:136854761-136854850	3.818	+
ENSG00000148362.10	C9orf142	chr9:136992418-136993243	chr9:136993342-136993411	0.924	+
ENSG00000107331.16	ABCA2	chr9:137028075-137028288	chr9:137023837-137023840	4.448	-
ENSG00000054179.11	ENTPD2	chr9:137053881-137054045	chr9:137051210-137051370	2.675	-
ENSG00000197355.10	UAP1L1	chr9:137077501-137077821	chr9:137078049-137078254	0.548	+
ENSG00000176978.13	DPP7	chr9:137114243-137114726	chr9:137111872-137112029	2.697	-
ENSG00000176978.13	DPP7	chr9:137114243-137114726	chr9:137113360-137113496	1.23	-
ENSG00000176978.13	DPP7	chr9:137114243-137114726	chr9:137113205-137113287	1.439	-
ENSG00000176978.13	DPP7	chr9:137114243-137114726	chr9:137111940-137112029	2.697	-
ENSG00000187609.15	EXD3	chr9:137357257-137357297	chr9:137354699-137354773	2.524	-
ENSG00000187609.15	EXD3	chr9:137357257-137357297	chr9:137354566-137354773	2.524	-
ENSG00000165802.21	NSMF	chr9:137459032-137459334	chr9:137455238-137455307	4.027	-
ENSG00000165802.21	NSMF	chr9:137454538-137454656	chr9:137453730-137453820	0.836	-
ENSG00000130653.15	PNPLA7	chr9:137550168-137550534	chr9:137547584-137547659	2.875	-
ENSG00000148399.12	DPH7	chr9:137578510-137578549	chr9:137577469-137577603	0.946	-
ENSG00000148399.12	DPH7	chr9:137578510-137578549	chr9:137577576-137577603	0.946	-
ENSG00000148399.12	DPH7	chr9:137578510-137578549	chr9:137576308-137576402	2.147	-
ENSG00000148399.12	DPH7	chr9:137578625-137578935	chr9:137577469-137577603	1.332	-
ENSG00000148399.12	DPH7	chr9:137578625-137578935	chr9:137577576-137577603	1.332	-
ENSG00000148399.12	DPH7	chr9:137578625-137578935	chr9:137576308-137576402	2.533	-
ENSG00000015171.19	ZMYND11	chr10:239962-240111	chr10:240892-240970	0.93	+
ENSG00000107959.15	PITRM1	chr10:3172717-3172841	chr10:3170103-3170206	2.635	-
ENSG00000165568.17	AKR1E2	chr10:4833350-4833476	chr10:4837458-4837581	4.108	+
ENSG00000065328.16	MCM10	chr10:13161554-13161606	chr10:13164127-13164209	2.573	+
ENSG00000107537.13	PHYH	chr10:13299420-13299763	chr10:13298186-13298245	1.518	-
ENSG00000107537.13	PHYH	chr10:13301986-13302412	chr10:13298186-13298245	4.167	-
ENSG00000086475.14	SEPHS1	chr10:13347277-13347358	chr10:13344757-13345028	2.33	-
ENSG00000086475.14	SEPHS1	chr10:13348000-13348298	chr10:13344757-13345028	3.27	-
ENSG00000065809.13	FAM107B	chr10:14556016-14556180	chr10:14553321-14553387	2.793	-
ENSG00000065809.13	FAM107B	chr10:14554104-14554229	chr10:14553321-14553387	0.842	-
ENSG00000152455.15	SUV39H2	chr10:14879816-14880067	chr10:14881499-14881645	1.683	+
ENSG00000078403.16	MLLT10	chr10:21534165-21534520	chr10:21538832-21538912	4.667	+
ENSG00000148444.15	COMMD3	chr10:22317494-22317542	chr10:22318271-22318306	0.777	+
ENSG00000148444.15	COMMD3	chr10:22317494-22317542	chr10:22317883-22317995	0.389	+
ENSG00000148444.15	COMMD3	chr10:22317494-22317542	chr10:22317856-22317995	0.362	+
ENSG00000148444.15	COMMD3	chr10:22317494-22317542	chr10:22318104-22318168	0.61	+
ENSG00000269897.5	COMMD3-BMI1	chr10:22316388-22316556	chr10:22318958-22319018	2.57	+
ENSG00000107968.9	MAP3K8	chr10:30434665-30434748	chr10:30437175-30437406	2.51	+
ENSG00000095794.19	CREM	chr10:35175853-35175999	chr10:35178888-35178986	3.035	+
ENSG00000095794.19	CREM	chr10:35175853-35175999	chr10:35179133-35179276	3.28	+
ENSG00000095794.19	CREM	chr10:35175853-35175999	chr10:35178871-35178986	3.018	+
ENSG00000095794.19	CREM	chr10:35175587-35175705	chr10:35178888-35178986	3.301	+
ENSG00000095794.19	CREM	chr10:35175587-35175705	chr10:35179133-35179276	3.546	+
ENSG00000095794.19	CREM	chr10:35175587-35175705	chr10:35178871-35178986	3.284	+
ENSG00000095794.19	CREM	chr10:35178872-35178986	chr10:35179133-35179276	0.261	+
ENSG00000108100.17	CCNY	chr10:35525961-35525999	chr10:35529972-35530030	4.011	+
ENSG00000198105.13	ZNF248	chr10:37857765-37858106	chr10:37856434-37856532	1.574	-
ENSG00000196693.14	ZNF33B	chr10:42638474-42638568	chr10:42636919-42636972	1.596	-
ENSG00000150201.14	FXYD4	chr10:43371642-43371697	chr10:43375498-43375573	3.856	+
ENSG00000172661.17	WASHC2C	chr10:45727200-45727320	chr10:45728861-45729026	1.661	+
ENSG00000197444.9	OGDHL	chr10:49762239-49762379	chr10:49758388-49758593	3.786	-
ENSG00000151150.21	ANK3	chr10:60166824-60166896	chr10:60166590-60166653	0.243	-
ENSG00000096717.11	SIRT1	chr10:67885181-67885399	chr10:67888881-67889123	3.7	+
ENSG00000204130.12	RUFY2	chr10:68406754-68407294	chr10:68404670-68404844	2.45	-
ENSG00000060339.13	CCAR1	chr10:68755182-68755285	chr10:68756272-68756483	1.09	+
ENSG00000060339.13	CCAR1	chr10:68721012-68721663	chr10:68722454-68722577	1.442	+
ENSG00000198954.7	KIF1BP	chr10:69007627-69007751	chr10:69010899-69011015	3.272	+
ENSG00000166348.18	USP54	chr10:73534600-73534770	chr10:73530703-73530835	3.935	-
ENSG00000185303.16	SFTPA2	chr10:79560364-79560402	chr10:79559968-79560163	0.239	-
ENSG00000185303.16	SFTPA2	chr10:79560364-79560402	chr10:79559968-79559998	0.404	-
ENSG00000148604.13	RGR	chr10:84245053-84245169	chr10:84247590-84247747	2.537	+
ENSG00000108231.12	LGI1	chr10:93757809-93758368	chr10:93758759-93758831	0.95	+
ENSG00000108231.12	LGI1	chr10:93757809-93758368	chr10:93758759-93759291	0.95	+
ENSG00000107438.8	PDLIM1	chr10:95273037-95273406	chr10:95271632-95271784	1.622	-
ENSG00000197430.10	OPALIN	chr10:96353447-96353455	chr10:96351377-96351410	2.045	-
ENSG00000171311.12	EXOSC1	chr10:97445955-97446017	chr10:97443236-97443311	2.706	-
ENSG00000171307.18	ZDHHC16	chr10:97450357-97450536	chr10:97453798-97453846	3.441	+
ENSG00000171307.18	ZDHHC16	chr10:97450357-97450536	chr10:97452089-97452284	1.732	+
ENSG00000171307.18	ZDHHC16	chr10:97450357-97450536	chr10:97451670-97451918	1.313	+
ENSG00000171307.18	ZDHHC16	chr10:97450828-97451193	chr10:97453798-97453846	2.97	+
ENSG00000171307.18	ZDHHC16	chr10:97450828-97451193	chr10:97452089-97452284	1.261	+
ENSG00000171307.18	ZDHHC16	chr10:97450828-97451193	chr10:97451670-97451918	0.842	+
ENSG00000155256.17	ZFYVE27	chr10:97737121-97737325	chr10:97738476-97738649	1.355	+
ENSG00000075826.16	SEC31B	chr10:100498029-100498331	chr10:100497134-100497280	1.051	-
ENSG00000055950.16	MRPL43	chr10:100987313-100987515	chr10:100986748-100986975	0.54	-
ENSG00000095539.15	SEMA4G	chr10:100980822-100980997	chr10:100983304-100984357	2.482	+
ENSG00000166169.16	POLL	chr10:101587246-101588270	chr10:101585315-101585478	2.792	-
ENSG00000166169.16	POLL	chr10:101587246-101588270	chr10:101584601-101584720	3.55	-
ENSG00000107833.10	NPM3	chr10:101783273-101783413	chr10:101782838-101782924	0.489	-
ENSG00000107833.10	NPM3	chr10:101783273-101783413	chr10:101782257-101782351	1.062	-
ENSG00000166197.16	NOLC1	chr10:102152176-102152530	chr10:102157018-102157074	4.842	+
ENSG00000148795.6	CYP17A1	chr10:102836714-102836772	chr10:102832992-102833208	3.564	-
ENSG00000148795.6	CYP17A1	chr10:102836714-102836772	chr10:102834035-102834122	2.65	-
ENSG00000076685.18	NT5C2	chr10:103140117-103140192	chr10:103139405-103139479	0.713	-
ENSG00000065621.14	GSTO2	chr10:104274685-104274949	chr10:104275225-104275334	0.54	+
ENSG00000065621.14	GSTO2	chr10:104274685-104274949	chr10:104279369-104279471	4.684	+
ENSG00000108039.17	XPNPEP1	chr10:109883788-109884049	chr10:109880187-109880238	3.811	-
ENSG00000108039.17	XPNPEP1	chr10:109891266-109891354	chr10:109888048-109888192	3.162	-
ENSG00000150593.17	PDCD4	chr10:110871795-110872018	chr10:110875965-110876070	4.17	+
ENSG00000214413.7	BBIP1	chr10:110918845-110918936	chr10:110918120-110918213	0.723	-
ENSG00000148735.14	PLEKHS1	chr10:113774826-113775035	chr10:113777123-113777259	2.297	+
ENSG00000187021.14	PNLIPRP1	chr10:116590385-116590584	chr10:116594729-116594864	4.344	+
ENSG00000187021.14	PNLIPRP1	chr10:116590385-116590584	chr10:116594315-116594864	3.93	+
ENSG00000165669.13	FAM204A	chr10:118342270-118342328	chr10:118341726-118341927	0.401	-
ENSG00000183605.16	SFXN4	chr10:119165202-119165667	chr10:119161054-119161081	4.586	-
ENSG00000066468.22	FGFR2	chr10:121565438-121565911	chr10:121564501-121564579	1.332	-
ENSG00000179988.13	PSTK	chr10:122980040-122980695	chr10:122982732-122983024	2.692	+
ENSG00000095574.11	IKZF5	chr10:123008575-123008687	chr10:123007025-123007176	1.511	-
ENSG00000065154.11	OAT	chr10:124414953-124415072	chr10:124411972-124412200	2.872	-
ENSG00000065154.11	OAT	chr10:124414118-124414436	chr10:124411972-124412200	2.236	-
ENSG00000107938.17	EDRF1	chr10:125747863-125749096	chr10:125752798-125752914	4.935	+
ENSG00000151651.15	ADAM8	chr10:133275706-133275994	chr10:133275483-133275587	0.407	-
ENSG00000198546.14	ZNF511	chr10:133308475-133309096	chr10:133309775-133309977	1.3	+
ENSG00000148803.11	FUOM	chr10:133357657-133357737	chr10:133357186-133357255	0.482	-
ENSG00000148803.11	FUOM	chr10:133357657-133357737	chr10:133357186-133357462	0.275	-
ENSG00000148832.15	PAOX	chr10:133379528-133379761	chr10:133383959-133384212	4.431	+
ENSG00000148832.15	PAOX	chr10:133379528-133379761	chr10:133379998-133380485	0.47	+
ENSG00000130649.9	CYP2E1	chr10:133527357-133527572	chr10:133531584-133531734	4.227	+
ENSG00000130649.9	CYP2E1	chr10:133527357-133527572	chr10:133528480-133528640	1.123	+
ENSG00000130649.9	CYP2E1	chr10:133527357-133527572	chr10:133532123-133532284	4.766	+
ENSG00000177951.17	BET1L	chr11:207007-207221	chr11:205610-205667	1.554	-
ENSG00000142082.14	SIRT3	chr11:236048-236431	chr11:233342-233486	2.945	-
ENSG00000142082.14	SIRT3	chr11:236048-236431	chr11:233342-233437	2.994	-
ENSG00000142082.14	SIRT3	chr11:236048-236431	chr11:233342-233534	2.897	-
ENSG00000142082.14	SIRT3	chr11:236616-236931	chr11:233342-233486	3.445	-
ENSG00000142082.14	SIRT3	chr11:236616-236931	chr11:233342-233437	3.494	-
ENSG00000142082.14	SIRT3	chr11:236616-236931	chr11:233342-233534	3.397	-
ENSG00000023191.16	RNH1	chr11:506609-506821	chr11:504823-504888	1.933	-
ENSG00000023191.16	RNH1	chr11:506078-506356	chr11:504823-504888	1.468	-
ENSG00000185507.19	IRF7	chr11:615913-615999	chr11:614173-614399	1.6	-
ENSG00000185507.19	IRF7	chr11:615913-615999	chr11:613950-614037	1.962	-
ENSG00000099834.18	CDHR5	chr11:624818-625169	chr11:621811-621835	3.334	-
ENSG00000099834.18	CDHR5	chr11:624818-625169	chr11:621811-621904	3.265	-
ENSG00000177225.16	PDDC1	chr11:776680-777179	chr11:773427-773629	3.55	-
ENSG00000177225.16	PDDC1	chr11:776680-777179	chr11:775065-775142	2.037	-
ENSG00000177225.16	PDDC1	chr11:776680-777179	chr11:773521-773629	3.55	-
ENSG00000177685.16	CRACR2B	chr11:827248-827459	chr11:830865-831032	3.617	+
ENSG00000177685.16	CRACR2B	chr11:827578-827711	chr11:830865-831032	3.287	+
ENSG00000177697.17	CD151	chr11:832843-833026	chr11:834529-834591	1.686	+
ENSG00000177697.17	CD151	chr11:832843-833026	chr11:836768-836843	3.925	+
ENSG00000177697.17	CD151	chr11:834872-835139	chr11:836768-836843	1.896	+
ENSG00000214063.10	TSPAN4	chr11:842941-843050	chr11:847200-847300	4.259	+
ENSG00000214063.10	TSPAN4	chr11:844081-844186	chr11:847200-847300	3.119	+
ENSG00000214063.10	TSPAN4	chr11:848810-848933	chr11:850287-850367	1.477	+
ENSG00000214063.10	TSPAN4	chr11:844446-844587	chr11:847200-847300	2.754	+
ENSG00000214063.10	TSPAN4	chr11:843315-843729	chr11:847200-847300	3.885	+
ENSG00000078902.15	TOLLIP	chr11:1291826-1292170	chr11:1290226-1290409	1.761	-
ENSG00000174672.15	BRSK2	chr11:1440788-1440928	chr11:1444970-1445002	4.182	+
ENSG00000244242.1	IFITM10	chr11:1750359-1750591	chr11:1749014-1749126	1.465	-
ENSG00000130592.15	LSP1	chr11:1876477-1876645	chr11:1880086-1880224	3.609	+
ENSG00000130595.17	TNNT3	chr11:1921359-1921619	chr11:1925098-1925116	3.739	+
ENSG00000130595.17	TNNT3	chr11:1921359-1921619	chr11:1923554-1923572	2.195	+
ENSG00000180176.14	TH	chr11:2171685-2171877	chr11:2166886-2167032	4.845	-
ENSG00000180176.14	TH	chr11:2168091-2168179	chr11:2166632-2166768	1.411	-
ENSG00000180176.14	TH	chr11:2168091-2168179	chr11:2166886-2167032	1.147	-
ENSG00000005801.16	ZNF195	chr11:3362533-3362831	chr11:3361742-3361889	0.942	-
ENSG00000167333.12	TRIM68	chr11:4608027-4608259	chr11:4605078-4605561	2.698	-
ENSG00000167333.12	TRIM68	chr11:4608027-4608259	chr11:4603244-4603340	4.919	-
ENSG00000166311.9	SMPD1	chr11:6390431-6390916	chr11:6393215-6393387	2.784	+
ENSG00000166313.18	APBB1	chr11:6404607-6404691	chr11:6403646-6403822	0.869	-
ENSG00000166313.18	APBB1	chr11:6405133-6405660	chr11:6403646-6403822	1.838	-
ENSG00000166313.18	APBB1	chr11:6404745-6404898	chr11:6403646-6403822	1.076	-
ENSG00000179532.12	DNHD1	chr11:6556683-6558693	chr11:6558901-6559106	2.218	+
ENSG00000166333.13	ILK	chr11:6603708-6604726	chr11:6608693-6608790	4.985	+
ENSG00000166333.13	ILK	chr11:6603708-6604726	chr11:6608045-6608211	4.337	+
ENSG00000166387.11	PPFIBP2	chr11:7597186-7597373	chr11:7597559-7597673	0.373	+
ENSG00000166441.12	RPL27A	chr11:8682411-8683779	chr11:8684685-8684892	2.274	+
ENSG00000166441.12	RPL27A	chr11:8682411-8683779	chr11:8684717-8684892	2.306	+
ENSG00000166441.12	RPL27A	chr11:8682411-8683779	chr11:8684822-8684892	2.411	+
ENSG00000175348.10	TMEM9B	chr11:8963991-8964180	chr11:8962091-8962183	1.997	-
ENSG00000175348.10	TMEM9B	chr11:8964890-8965011	chr11:8962091-8962183	2.828	-
ENSG00000184014.7	DENND5A	chr11:9145670-9145815	chr11:9142721-9143485	2.33	-
ENSG00000184014.7	DENND5A	chr11:9145670-9145815	chr11:9143402-9143485	2.33	-
ENSG00000184014.7	DENND5A	chr11:9145670-9145815	chr11:9142721-9142845	2.97	-
ENSG00000166478.9	ZNF143	chr11:9471107-9471420	chr11:9474549-9474633	3.442	+
ENSG00000166478.9	ZNF143	chr11:9471107-9471420	chr11:9472676-9472769	1.569	+
ENSG00000166478.9	ZNF143	chr11:9471107-9471420	chr11:9474552-9474633	3.445	+
ENSG00000072952.18	MRVI1	chr11:10693462-10693988	chr11:10690264-10690369	3.619	-
ENSG00000110321.16	EIF4G2	chr11:10808174-10808630	chr11:10806819-10806885	1.745	-
ENSG00000110321.16	EIF4G2	chr11:10808174-10808630	chr11:10807254-10807381	1.249	-
ENSG00000110321.16	EIF4G2	chr11:10808174-10808630	chr11:10807254-10807319	1.311	-
ENSG00000110321.16	EIF4G2	chr11:10808174-10808630	chr11:10804912-10805015	3.615	-
ENSG00000050165.17	DKK3	chr11:12008870-12009370	chr11:12008369-12008608	0.762	-
ENSG00000050165.17	DKK3	chr11:12009638-12009769	chr11:12008369-12008608	1.161	-
ENSG00000186104.10	CYP2R1	chr11:14891981-14892252	chr11:14890431-14890469	1.783	-
ENSG00000110756.17	HPS5	chr11:18321946-18322198	chr11:18317750-18317907	4.291	-
ENSG00000185238.12	PRMT3	chr11:20387530-20388154	chr11:20392210-20392260	4.68	+
ENSG00000169550.12	MUC15	chr11:26567052-26567139	chr11:26563115-26563265	3.874	-
ENSG00000007372.21	PAX6	chr11:31812093-31813131	chr11:31810827-31811015	2.116	-
ENSG00000149100.12	EIF3M	chr11:32583976-32584286	chr11:32588593-32588732	4.617	+
ENSG00000149100.12	EIF3M	chr11:32583976-32584286	chr11:32587011-32587144	3.035	+
ENSG00000085063.14	CD59	chr11:33736382-33736445	chr11:33731423-33731468	4.977	-
ENSG00000135387.20	CAPRIN1	chr11:34051683-34051871	chr11:34052420-34052636	0.737	+
ENSG00000026508.17	CD44	chr11:35205715-35206254	chr11:35208104-35208206	2.389	+
ENSG00000026508.17	CD44	chr11:35201082-35201195	chr11:35204511-35204640	3.429	+
ENSG00000026508.17	CD44	chr11:35201082-35201195	chr11:35201667-35201787	0.585	+
ENSG00000026508.17	CD44	chr11:35201082-35201195	chr11:35201670-35201787	0.588	+
ENSG00000026508.17	CD44	chr11:35197857-35198555	chr11:35201667-35201787	3.81	+
ENSG00000026508.17	CD44	chr11:35197857-35198555	chr11:35201670-35201787	3.813	+
ENSG00000026508.17	CD44	chr11:35201621-35201787	chr11:35204511-35204640	2.89	+
ENSG00000026508.17	CD44	chr11:35201621-35201787	chr11:35206114-35206243	4.493	+
ENSG00000026508.17	CD44	chr11:35201621-35201787	chr11:35206111-35206243	4.49	+
ENSG00000166199.12	ALKBH3	chr11:43880811-43881446	chr11:43883982-43884017	3.171	+
ENSG00000085117.11	CD82	chr11:44604428-44604501	chr11:44605354-44605429	0.926	+
ENSG00000121680.15	PEX16	chr11:45918122-45918812	chr11:45915467-45915568	3.244	-
ENSG00000165905.17	LARGE2	chr11:45922778-45923167	chr11:45926038-45926151	3.26	+
ENSG00000110492.15	MDK	chr11:46380756-46381328	chr11:46382293-46382461	1.537	+
ENSG00000110492.15	MDK	chr11:46380756-46381328	chr11:46382056-46382133	1.3	+
ENSG00000175224.16	ATG13	chr11:46617527-46617890	chr11:46618324-46618375	0.797	+
ENSG00000149179.13	C11orf49	chr11:47051923-47052207	chr11:47052387-47052518	0.464	+
ENSG00000149179.13	C11orf49	chr11:47154395-47154471	chr11:47157022-47157218	2.627	+
ENSG00000165912.15	PACSIN3	chr11:47185266-47185419	chr11:47182673-47182764	2.655	-
ENSG00000165912.15	PACSIN3	chr11:47185266-47185419	chr11:47182673-47182809	2.61	-
ENSG00000165912.15	PACSIN3	chr11:47185642-47185881	chr11:47182673-47182764	3.117	-
ENSG00000165912.15	PACSIN3	chr11:47185642-47185881	chr11:47182673-47182809	3.072	-
ENSG00000134574.11	DDB2	chr11:47214465-47214674	chr11:47216857-47217049	2.392	+
ENSG00000134574.11	DDB2	chr11:47214942-47216472	chr11:47216857-47217049	1.915	+
ENSG00000134575.9	ACP2	chr11:47248676-47248906	chr11:47245304-47245427	3.479	-
ENSG00000134575.9	ACP2	chr11:47248676-47248906	chr11:47245304-47245394	3.512	-
ENSG00000134575.9	ACP2	chr11:47248676-47248906	chr11:47245304-47245422	3.484	-
ENSG00000134575.9	ACP2	chr11:47248676-47248906	chr11:47245473-47245572	3.334	-
ENSG00000134575.9	ACP2	chr11:47248676-47248906	chr11:47248037-47248133	0.773	-
ENSG00000025434.18	NR1H3	chr11:47257604-47257735	chr11:47261546-47261726	3.942	+
ENSG00000025434.18	NR1H3	chr11:47257604-47257735	chr11:47259179-47259259	1.575	+
ENSG00000025434.18	NR1H3	chr11:47257604-47257735	chr11:47259100-47259259	1.496	+
ENSG00000025434.18	NR1H3	chr11:47257604-47257735	chr11:47260550-47260675	2.946	+
ENSG00000025434.18	NR1H3	chr11:47257604-47257735	chr11:47260408-47260675	2.804	+
ENSG00000110514.19	MADD	chr11:47284941-47285194	chr11:47286432-47286534	1.491	+
ENSG00000110514.19	MADD	chr11:47324265-47324337	chr11:47326737-47326807	2.472	+
ENSG00000110514.19	MADD	chr11:47285271-47285590	chr11:47286432-47286534	1.161	+
ENSG00000165915.13	SLC39A13	chr11:47409591-47409663	chr11:47413399-47413507	3.808	+
ENSG00000149187.17	CELF1	chr11:47486750-47486799	chr11:47483452-47483532	3.267	-
ENSG00000165923.15	AGBL2	chr11:47710214-47710312	chr11:47705863-47705917	4.395	-
ENSG00000109920.12	FNBP4	chr11:47767069-47767443	chr11:47765269-47765362	2.081	-
ENSG00000134802.17	SLC43A3	chr11:57426886-57427043	chr11:57426587-57426652	0.391	-
ENSG00000134802.17	SLC43A3	chr11:57426886-57427043	chr11:57425540-57425709	1.334	-
ENSG00000134802.17	SLC43A3	chr11:57426886-57427043	chr11:57425540-57425670	1.373	-
ENSG00000134802.17	SLC43A3	chr11:57427372-57427496	chr11:57426587-57426652	0.844	-
ENSG00000134802.17	SLC43A3	chr11:57427372-57427496	chr11:57425540-57425709	1.787	-
ENSG00000134802.17	SLC43A3	chr11:57427372-57427496	chr11:57425540-57425670	1.826	-
ENSG00000134802.17	SLC43A3	chr11:57427543-57427580	chr11:57426587-57426652	0.928	-
ENSG00000134802.17	SLC43A3	chr11:57427543-57427580	chr11:57425540-57425709	1.871	-
ENSG00000134802.17	SLC43A3	chr11:57427543-57427580	chr11:57425540-57425670	1.91	-
ENSG00000149131.15	SERPING1	chr11:57597387-57597722	chr11:57599878-57600377	2.491	+
ENSG00000149131.15	SERPING1	chr11:57597387-57597722	chr11:57599863-57600377	2.476	+
ENSG00000149131.15	SERPING1	chr11:57597387-57597722	chr11:57598008-57598321	0.621	+
ENSG00000149131.15	SERPING1	chr11:57597387-57597722	chr11:57598248-57598321	0.861	+
ENSG00000166793.10	YPEL4	chr11:57647384-57647686	chr11:57646750-57646794	0.892	-
ENSG00000156599.10	ZDHHC5	chr11:57667747-57668187	chr11:57672020-57673194	4.273	+
ENSG00000198561.13	CTNND1	chr11:57791385-57791673	chr11:57794009-57794081	2.624	+
ENSG00000134827.7	TCN1	chr11:59866392-59866575	chr11:59863906-59864086	2.489	-
ENSG00000149534.8	MS4A2	chr11:60088261-60088661	chr11:60090335-60090470	2.074	+
ENSG00000110077.14	MS4A6A	chr11:60184273-60184666	chr11:60179830-60179965	4.701	-
ENSG00000110077.14	MS4A6A	chr11:60183722-60183966	chr11:60179830-60179965	4.001	-
ENSG00000110077.14	MS4A6A	chr11:60182318-60182558	chr11:60178259-60178316	4.242	-
ENSG00000110077.14	MS4A6A	chr11:60182318-60182558	chr11:60179830-60179965	2.593	-
ENSG00000166928.10	MS4A14	chr11:60396014-60396716	chr11:60400403-60400454	4.389	+
ENSG00000162144.9	CYB561A3	chr11:61357203-61357371	chr11:61353783-61353823	3.548	-
ENSG00000162144.9	CYB561A3	chr11:61357203-61357371	chr11:61352984-61353139	4.232	-
ENSG00000162144.9	CYB561A3	chr11:61357203-61357371	chr11:61353783-61353992	3.379	-
ENSG00000149483.11	TMEM138	chr11:61362001-61362420	chr11:61364432-61364518	2.431	+
ENSG00000134825.15	TMEM258	chr11:61791463-61792802	chr11:61789784-61789990	2.812	-
ENSG00000149485.18	FADS1	chr11:61816555-61817197	chr11:61813242-61813353	3.844	-
ENSG00000149485.18	FADS1	chr11:61814142-61816148	chr11:61813242-61813353	2.795	-
ENSG00000168000.14	BSCL2	chr11:62707109-62707518	chr11:62705300-62705558	1.96	-
[truncated: 2,511 more rows]
