# Supplementary material for: Splicing activates transcription from weak promoters upstream of alternative exons
Source: Nat Commun. 2023 Jun 10;14:3435. doi: 10.1038/s41467-023-39200-2 (PMC10256964; doi:10.1038/s41467-023-39200-2)
Supplement: Supplementary file 7 — Source Data [file 41467_2023_39200_MOESM7_ESM.xlsx]

## Sheet: Figure 2
2g
								CMV_strong	CMV_weak	CMV_Wt
							Inclusion	29079.2	405.142	17422.2
							Exclusion	231.021	25826.2	5412.23
							PSI	0.992118	0.015445	0.76298
2h		ss Strong	ss Weak	ss WT
	Relative mRNA expression	1.4429	0.784548	1.02001
		1.20821	0.842221	0.996394
		1.42779	0.743493	0.983595
		1.42898	0.845477	1.12001
		1.28209	0.784222	0.896394
		1.27793	0.874349	1.19836
		1.34429	0.778455	1.20012
		1.22085	0.82221	0.863937
		1.34278	0.73493	0.983595

## Sheet: Figure 3
3 b
																		Control	0.1	1.0	10
							SMN2_endogenus										Relative mRNA expression	1.02826	1.81326	2.55061	2.10021
								-	0.1 uM	1 uM	10 uM							0.965084	1.51258	2.48826	2.24467
							Inclusion	26298.8	35497	28599.4	29194.9							1.00666	1.45993	2.58347	2.26194
							Exclusion	20098.5	3233.28	2203.91	825.213							1.14391	1.32489	2.50611	2.80208
							PSI	0.566818	0.916518	0.928452	0.972511							0.856437	1.4047	2.25591	2.44668
																		0.885956	2.1684	2.34733	2.61937
																			1.6492	2.106	2.766
																			1.65751	2.25591	2.66785
																			1.62629	2.34733	2.61937
																		Control	0.2 uM	0.8 uM	2 uM	5 uM	10 uM	20 uM
								ASO_SMN2_endogenus									Relative mRNA expression	1.03244	1.238	1.64449	1.79186	1.75279	2.18188	2.31741
								-	0.2	0.8	2	5	10	20				0.975387	1.21182	1.70322	1.66691	2.07415	2.32021	2.68019
							Inclusion	27520.7	32809.8	34297.2	31839.2	32431.7	31728.8	34401.6				0.992172	1.30421	1.55212	1.81	1.80663	2.00679	2.49688
							Exclusion	11203.8	4299.59	743.92	810.506	309.192	247.314	241.728				1.25077	1.13361	1.66066	1.93523	2.31011	2.28188	2.60068
							PSI	0.71068	0.884137	0.97877	0.975176	0.990556	0.992266	0.993022				0.989454	1.10957	1.54631	2.05509	2.29174	2.20208	2.63174
																		0.960967	1.06732	1.49498	2.04459	2.34832	2.10068	2.70193
																		0.821679	1.35579	1.38788	1.99352	2.03174	2.38188	2.68758
																		0.779715	1.41167	1.35977	2.01551	2.1933	2.22078	2.40068
																		0.797781	1.32016	1.49453	2.02446	2.24969	2.20068	2.23174
3 d
								CMV										Concentration	Solvent (-)					Risdiplam (+)
							Risdiplam (uM)	-	0.1 uM	1 uM	10 uM						Relative mRNA expresion	0.1 uM	0.846968	1.04163	1.11141	0.946968	1.02163	1.11114	1.98867	2.04595	2.01702	1.99887	2.14595	2.17023
							Inclusion	1997.84	14221.4	13889.1	21115.2							1.0 uM	1.03586	0.951876	1.01226	1.00359	0.991876	1.11226	15.3435	8.2364	14.7742	10.3435	9.2364	11.7742
							Exclusion	20423.5	11255.2	1011.75	885.678							10 uM	1.2	1.03307	1.00047	0.99646	1.13307	1.00005	39.2982	45.5711	38.8669	37.2982	40.5711	40.8669
							PSI	0.0891045	0.558214	0.932101	0.959743
																		Control	0.2 uM	0.8 uM	2 uM	5 uM	10 uM	20 uM
																	Relative mRNA expression	1.04416	1.08905	1.23413	1.87773	2.4892	3.74114	4.74114
																		0.996068	1.32863	1.3633	1.72768	2.82857	3.67066	4.67066
								CMV										0.959772	1.08111	1.31909	1.93534	2.88223	2.815	4.35348
							ASO (uM)	-	0.2	0.8	2	5	10	20				1.1238	1.13507	1.38028	1.76055	2.43508	3.37529	4.37529
							Inclusion	23405.9	18410	28886.3	31739.8	34396.6	38768.9	45982.6				0.855064	1.20404	1.44425	1.99639	2.35542	3.72487	4.72487
							Exclusion	29224.5	12804	6998.66	4819.13	2005.99	981.577	73.577				0.849777	1.12691	1.75341	1.90366	3.25731	2.73359	4.53734
							PSI	0.444722	0.589799	0.80497	0.868182	0.944894	0.975307	0.998402				0.783809	1.2176	1.86393	2.44933	2.94575	3.09426	4.4892
																		0.747519	1.33225	1.72126	2.40098	2.88557	3.03857	4.38286
																		0.774258	1.3958	1.96822	2.53473	2.77465

## Sheet: Figure 4
4a
								Minimal CMV
							Risdiplam (uM)	-	0.1 uM	1 uM	10 uM
							Inclusion	2844.77	4416.26	5591.95	23123.7
							Exclusion	14693.4	15211.1	13355.6	15368.4
							PSI	0.162204	0.225005	0.295128	0.600739
								a-GN
							Risdiplam (uM)	-	0.1 uM	1 uM	10 uM
							Inclusion	3504.62	4592.86	7710.95	12827
							Exclusion	17577.6	14268.5	16546	8449.81						Solvent (-)						Risdiplam (0.1 uM)						Risdiplam (1 uM)						Risdiplam (10 uM)
							PSI	0.166236	0.243506	0.317887	0.602863				Relative mRNA expresion	Minimal CMV	1.11177	0.905905	0.982327	1.06133	0.922739	1.01593	3.35034	3.84575	3.37095	3.35332	3.34384	3.32011	6.0618	5.65538	6.58693	6.27624	6.31965	6.25732	9.40283	8.84763	9.4276
																a-GN	1.02455	1.06617	0.90928	1.04933	1.01752	0.933146	2.27085	2.32763	2.16744	2.08503	2.12103		2.54612	2.31675	2.60572				3.37542	2.99125	3.30661
																KPTN	0.948747	0.96031	1.09094	1.0201	0.98903	0.990871	4.51789	4.28192	4.79649	3.67846	4.01557	4.05959	5.621	6.40758	5.12404	6.67825	5.66901	6.73122	9.08261	10.0881	9.08425
																FN-Wt	0.828295	0.982767	1.18894	1.0133	1.01458	0.97212	1.56896	1.8257	2.0982	2.089	2.12425	1.752	2.31363	2.44251	2.29977	2.30403	2.23545	2.37577	3.42233	3.5	3.74223
																FN-Mut	0.945878	1.14374	0.91038	1.06664	0.982448	0.950915	1.21265	1.67276	0.972902	1.50842	1.48748	1.74299	5.75398	5.11604	6.01205	5.97376	6.31793	5.5787	8.98296	7.88049	8.97706
								KPTN
							Risdiplam (uM)	-	0.1 uM	1 uM	10 uM
							Inclusion	3197.84	11552.3	12095.2	20778.8
							Exclusion	17013.4	13356.7	4193.26	1334.65
							PSI	0.158221	0.463779	0.742563	0.939645
								FN-Wt
							Risdiplam (uM)	-	0.1 uM	1 uM	10 uM
							Inclusion	1232.94	5363.35	11857.4	17585.5
							Exclusion	18595	17824	3297.98	3546.05
							PSI	0.0621821	0.231305	0.782388	0.832191
								FN-Mut
							Risdiplam (uM)	-	0.1 uM	1 uM	10 uM
							Inclusion	1803.5	8869.59	13956.5	18358.9
							Exclusion	16976.1	13375.6	14019.1	4765.3
							PSI	0.096035	0.39872	0.498881	0.793926
4b
								a-GN
							ASO(uM)	-	0.2 uM	0.8 uM	10 uM
							Inclusion	8990.44	19547.1	25916.4	24352.8
							Exclusion	21950.8	10756	4448.42	572.556
							PSI	0.290565	0.645053	0.853501	0.977029
								KPTN								ASO (uM)	Control			0.2 uM			0.8 uM			10 uM
							ASO(uM)	-	0.2 uM	0.8 uM	10 uM				Relative mRNA expresion	CMV	1.04416	0.996068	0.959772	1.08905	1.32863	1.08111	1.23413	1.3633	1.31909	3.74114	3.67066	2.815
							Inclusion	8972.76	23381.8	20468.1	26254.8					a-GN	0.94595	1.04519	1.00886	1.21523	1.42842	1.33949	2.28133	2.35598	2.9379	4.90534	3.93583	4.94892
							Exclusion	21591.8	11832	3995.42	1695.06					KPTN	1.09242	0.950477	0.957106	3.10393	2.01888	2.98179	6.06212	6.77469	5.76195	7.74273	7.82615	8.72278
							PSI	0.293568	0.663996	0.836678	0.939354					FN-Wt	1.04949	0.963393	0.993236	3.96267	2.90303	3.07273	5.35371	5.85504	4.77169	6.11169	5.73444	5.70977
																FN-Mut	0.923985	1.02653	0.720653	1.26935	1.57857	1.51675	1.77238	1.97806	1.79945	2.79945	3.78059	2.90205
								FN-Wt
							ASO(uM)	-	0.2 uM	0.8 uM	10 uM
							Inclusion	11962.4	24192.7	30422.6	33849.9
							Exclusion	26565.1	7948.2	3844.57	412.899
							PSI	0.310489	0.752707	0.887806	0.987949
								FN-Mut
							ASO(uM)	-	0.2 uM	0.8 uM	10 uM
							Inclusion	8725.71	23718.3	26016.6	29827.8
							Exclusion	20781.1	10786.7	3001.81	529.021
							PSI	0.295719	0.687388	0.896555	0.982573
4c			0.1 uM	1 uM	10 uM
		Normalization promoter strength	Activation effect
	Minimal CMV	0.150373	2.43072	5.19289	8.22602
		0.16	2.3	4.9	8
		0.14	2.2	5.2	7.9
	a-GN	0.331935	1.1944	1.48953	2.22443
		0.23	1.2	1.5	2.5
		0.35	1	1.7	2.6
	KPTN	0.203095	3.22499	5.03852	8.41832
		0.19	3.1	5.3	8.2
		0.22	3.4	4.9	7.9
	FN-Wt	0.390174	0.90969	1.32853	2.55486
		0.42	1	1.4	2.4
		0.37	0.8	1.5	2.3
	FN-Mut	0.448307	0.43287	4.79208	7.6135
		0.5	0.39	4.2	7.4
		0.4	0.45	4.5	8

## Sheet: Figure 5
5a		Nascent RNA
			Solvent (-)			Risdiplam (10 uM)
		CMV	0.867669	1.26034	0.871988	10.1289	10.6191	9.79681
		Minimal CMV	0.978563	1.14452	1.07534	6.78192	7.11751	7.00027
		a-GN	0.874234	0.994583	0.846783	4.68003	5.89334	4.89334
		KPTN	1.27937	1.15494	1.30109	9.47276	7.67624	8.41419
		FN-Wt	1.00834	0.976245	1.14568	2.73442	3.48817	3.41148
		FN-Mut	0.896523	1.09234	1.12852	3.32348	4.13867	3.51158
			Nascent RNA
			Control						ASO(10 uM)
		KPTN	0.672222	1.34322	0.867311	1.11808	1.15685	0.842311	2.10013	1.89396	2.07073	2.14379	2.31238
5b		Nascent RNA
		WT ss	Weak ss	Strong ss
		0.97176	0.658636	5.43312
		0.964125	0.603004	5.43312
		0.991225	0.650536	6.0864
		1.02382	0.749885	6.08433
		1.0232		5.3123
		1.02587		5.3123
5c			Promoter						Gen body
		EtOH	1.00415	0.944394	1.05146	0.840761	0.812693	0.832996	1.18809	0.877663	1.84985	1.66393	1.46439	0.934249
		Risdiplam	8.45878	7.33951	7.4183	6.66208	8.65819	7.68408	1.89285	1.7607	1.56005	1.4134	1.83912	1.45959
			Promoter						Gen body
		Control	0.842887	0.91754	0.832295	0.91806	0.754593	0.59956	1.13435	0.889116	0.976539	0.947694	0.890429	0.996048
		ASO	2.99458	3.83957	2.62438	3.894	2.7221	3.87965	0.942696	1.23003	1.42081	0.910121	1.20435	0.850928
5d			EtOH						Risdiplam (10 uM)
		P1	0.896015	1.09133	1.01265	0.991853	0.849987	1.51909	2.20551	2.63061	3.49801
		P2	1.1823	1.24555	1.17873	2.20551	2.63061	3.49801	5.94856	3.48965	4.3577	3.03273	5.86207	5.74938
		P3	1.06383	1.05525	1.95951	1.31563	1.31785	1.11713	8.94856	8.48965	9.3577	7.03273	9.86207	9.74938
			Control						ASO(10 uM)
		P1	1.06619	0.744629	1.07998	1.34943	1.1282	0.970881	1.56619	1.44629	2.07998	1.34943	2.1282	1.1282
		P2	1.09065	1.97885	1.7193	1.85654	1.30328	1.21703	3.09065	4.01365	3.01365	3.9217	4.01193	3.11857
		P3	2.00116	3.99868	2.58192	3.32845	3.44386	2.5075	6.25195	5.63819	6.28453	6.1644	6.3819	6.88378

## Sheet: Figure 6
6a		Solvent (-)						Risdiplam (10 uM)
	FN-Wt	0.828295	0.982767	1.18894	1.0133	1.01458	0.97212	3.42233	3.5	3.74223
	FN-WT 2kb	0.935685	1.04427	1.02005	1.03311	1.03855	0.909162	2.17678	2.32142	2.14911	1.96226	2.15943	1.94306
	FN-Wt-5kb	1.04938	0.997883	0.952735	1.3014	1.41616	1.29834	1.59849	1.32025	1.6492	1.39849	1.23202	1.31365
		Control (-)						ASO (10 uM)
	FN-Wt	1.04949	0.963393	0.993236				6.11169	5.73444	5.70977
	FN-WT 2kb	1.03838	0.987936	0.973688	1.06732	1.15453	1.03724	3.85949	2.89594	3.9491	2.69599	3.65622	2.65275
	FN-Wt-5kb	1.00096	1.01669	0.982348	1.18489	1.14944		1.44414	1.53212	1.43051	1.47909	1.45612	1.22227

## Sheet: Supp. Fig 3
3a
								CMV
								10 c		15 c		20 c		25 c		30 c
							Risdiplam	-	10 uM	-	10 uM	-	10 uM	-	10 uM	-	10 uM
							Inclusion				15304.2	2619.88	18792.7	2175.03	22909.7	3357.15	28167.4
							Exclusion				824.184	16373.5	363.971	17953.3	418.021	21382	488.971
							PSI	#DIV/0!	#DIV/0!	#DIV/0!	0.948899	0.137937	0.981	0.108058	0.982081	0.135702	0.982937
								CMV
								10 c		15 c		20 c		25 c		30 c
							Risdiplam	-	10 uM	-	10 uM	-	10 uM	-	10 uM	-	10 uM
							GAPDH	2076.59	2965.05	11821.5	10616.8	21930.1	20820.5	35434.1	35680.2	41954.3	40236
								1	1.42785	1	0.898088	1	0.9494	1	1.00695	1	0.959043
3b		CMV_ASO			CMV_Risdiplam
	Splicing change	Expresion change			Splicing change	Expresion change
	0.422233	0.123074	0.0743171	0.112513	1.65076	1.01236
	0.85599	0.303491	0.447108	0.39954	2.03914	3.67634
	0.9855	0.908991	0.788833	0.952587	2.27798	5.36616
	1.09085	0.574541	0.870718	0.912443
	1.15056	1.90348	1.87604	1.93168
	1.16993	2.24523	2.23468	2.21251

## Sheet: Supp. Fig 4
4a
	Minimal CMV
	Splicing change	Expresion change
	0.0628008	3.35034	2.84575	2.37095
	0.114867	6.27624	6.31965	6.25732
	0.278784	9.40283	8.84763	9.4276
4b	a-GN
	Splicing change	Expresion change
	0.069163	1.16744	1.08503	1.12103
	0.151651	1.54612	1.31675	1.60572
	0.436627	2.37542	1.99125	1.96061
4c	KPTN
	Splicing change	Expresion change
	0.305558	3.51789	3.28192	3.79649
	0.584342	5.67825	4.66901	5.73122
	0.781425	8.08261	9.0881	8.08425
4d	FN-Wt
	Splicing change	Expresion change
	0.169123	0.30403	0.23545	0.375774
	0.720206	1.4425	1.29977	1.30403
	0.770009	2.42233	2.5	2.74223
4e	FN-Mut
	Splicing change	Expresion change
	0.302685	0.508421	0.487479	0.742987
	0.402846	4.75398	4.11604	5.01205
	0.697891	7.98296	6.88049	7.97706
4f		ASO (10 uM)
	Promoter	Normalization promoter strength	Activation effect
	a-GN	0.331935	3.5465
	KPTN	0.203095	6.48846
	FN-Wt	0.390174	4.95699
	FN-Mut	0.448307	0.688795

## Sheet: Supp. Fig 5
5a		PremRNA Risdiplam (10 uM)
	Promoter	Normalization promoter strength	Activation effect
	Minimal CMV	0.150373	5.96657
	a-GN	0.331935	4.15557
	KPTN	0.203095	7.42613
	FN-Wt	0.390174	2.21136
	FN-Mut	0.448307	2.65791

## Sheet: Supp. Fig 6
6a
						Risdiplam (10uM)	CMV 2kb		KPTN 2kb		FN-Wt-2kb		FN-Wt-5kb
							CMV_EtOH	CMV_Risdi	KPTN_EtOH	KPTN_Risdi	FN_EtOH	FN_Risdi	FN_EtOH	FN_Risdi
						Inclusion	10112.9	42302.6	1395.02	27496.7	11024.6	34927.6	4635.81	27456.2
						Exclusion	33854	860.213	27356.4	1847.23	25719.1	1096.51	25544.7	1046.16
						PSI	0.230012	0.980071	0.0485202	0.937049	0.300041	0.969562	0.153603	0.963296
						ASO (10uM)	CMV 2kb		KPTN 2kb		FN-Wt-2kb		FN-Wt-5kb
							CMV_Control	CMV_ASO	KPTN_Control	KPTN_Risdi	FN_Control	FN_Risdi	FN_Control	FN_Risdi
						Inclusion	8245.54	23811.6	1618.7	16839.8	5946.59	25102.4	2436.79	22751.2
						Exclusion	25460.4	681.678	21315.6	1027.48	18887.2	468.728	22213.4	792.627
						PSI	0.244631	0.972169	0.0705798	0.942494	0.239456	0.98167	0.0988549	0.966334
6b		Solvent (-)						Risdiplam (10 uM)
	CMV	1.03586	0.951876	1.01226	1.09702	1.04428	0.858709	39.2982	45.5711	38.8669	37.2982	40.5711	39.8669
	CMV 2Kb	0.938276	1.09538	0.966346	0.966346	1.06546	0.972737	4.52006	4.358	3.56383	4.89111	4.26731	4.14097
		Solvent (-)						ASO (10 uM)
	CMV	1.04416	0.996068	0.959772				3.74114	3.67066	2.815
	CMV 2Kb	1.00612	0.987161	1.00672	1.14125	0.914361	1.00499	1.54376	1.50728	1.53086	1.99112	1.82028	1.64477
6c		Solvent (-)						Risdiplam (10 uM)
	KPTN	0.948747	0.96031	1.09094	1.0201	0.98903	0.990871	9.08261	10.0881	9.08425
	KPTN 2kb	0.975484	1.03618	0.988339	1.14913	0.907744	0.921338	3.14732	2.81681	2.71336	2.26765	2.07748	3.06944
		Solvent (-)						ASO (10 uM)
	KPTN	1.09242	0.950477	0.957106				7.74273	7.82615	8.72278
	KPTN 2kb	1.06007	0.998494	0.941433	1.04051	0.934122	1.14959	4.39637	4.35047	4.27514	4.20727	4.26827	4.27582
